# Supplementary material for: [1,1′-Bis(diphenyl­phosphan­yl)ferrocene-κ2 P,P′](η5-cyclo­penta­dien­yl)(dicyanamido-κN)ruthenium(II) dichloro­methane monosolvate
Source: Acta Crystallogr Sect E Struct Rep Online. 2012 Apr 13;68(Pt 5):m560. doi: 10.1107/S1600536812014274 (PMC3344313; doi:10.1107/S1600536812014274)
Supplement: Supplementary file 1 [file e-68-0m560-sup1.cif]

##############################################################################
#                                                                            #
# This CIF contains the data in a paper accepted for publication in          #
# Acta Crystallographica Section E. It conforms to the requirements of       #
# Notes for Authors for Acta Crystallographica Section E, and has been       #
# peer reviewed under the auspices of the IUCr Commission on Journals.       #
#                                                                            #
# Full details of the Crystallographic Information File format               #
# are given in the paper "The Crystallographic Information File (CIF):       #
# a New Standard Archive File for Crystallography" by S. R. Hall, F. H.      #
# Allen and I. D. Brown [Acta Cryst. (1991), A47, 655-685].                  #
#                                                                            #
# The current version of the core CIF dictionary is obtainable from          #
# ftp://ftp.iucr.org/pub/cif_core.dic.                                       #
#                                                                            #
# Software is freely available for graphical display of the structure(s)     #
# in this CIF. For information consult the CIF software page                 #
# http://www.iucr.org/resources/cif/software.                                #
#                                                                            #
# This file may be used for bona fide research purposes within the           #
# scientific community so long as proper attribution is given to the journal # 
# article from which it was obtained.                                        #
#                                                                            #
##############################################################################
data_I
_audit_creation_method     SHELXL-97
_chemical_name_systematic
;
[1,1'-Bis(diphenylphosphanyl)ferrocene-\k^2^<i>P</i>,<i>P</i>'](\h^5^-
cyclopentadienyl)(dicyanamido-\k<i>N</i>)ruthenium(II) dichloromethane
monosolvate
;
_chemical_name_common     ?
_chemical_formula_moiety     'C41 H33 Fe N3 P2 Ru, C H2 Cl2'
_chemical_formula_sum     'C42 H35 Cl2 Fe N3 P2 Ru'
_chemical_formula_iupac     '[Fe Ru (C5 H5) (C2 N3) (C17 H14 P)2]'
_chemical_formula_weight     871.49
_chemical_melting_point     ?
_symmetry_cell_setting     monoclinic
_symmetry_space_group_name_H-M     'P 21/c'
loop_
    _symmetry_equiv_pos_as_xyz
    'x, y, z'
    '-x, y+1/2, -z+1/2'
    '-x, -y, -z'
    'x, -y-1/2, z-1/2'
_cell_length_a     10.7858(2)
_cell_length_b     23.2456(4)
_cell_length_c     15.1530(3)
_cell_angle_alpha     90.00
_cell_angle_beta     91.9160(10)
_cell_angle_gamma     90.00
_cell_volume     3797.07(12)
_cell_formula_units_Z     4
_cell_measurement_reflns_used     5840
_cell_measurement_theta_min     1.60
_cell_measurement_theta_max     25.02
_cell_measurement_temperature     293(2)
_exptl_crystal_description     'prism'
_exptl_crystal_colour     'yellow'
_exptl_crystal_size_max     1.00
_exptl_crystal_size_mid     .48
_exptl_crystal_size_min     .40
_exptl_crystal_density_diffrn     1.524
_exptl_crystal_density_meas     ?
_exptl_crystal_density_method     'not measured'
_exptl_crystal_F_000     1768
_exptl_absorpt_coefficient_mu     1.040
_exptl_absorpt_correction_type     multi-scan
_exptl_absorpt_process_details     '(SADABS; Sheldrick, 1996)'
_exptl_absorpt_correction_T_min     .7206
_exptl_absorpt_correction_T_max     1.0000
_exptl_special_details     ?
_diffrn_ambient_temperature     293(2)
_diffrn_radiation_type     MoK\a
_diffrn_radiation_wavelength     0.71073
_diffrn_radiation_source     'fine-focus sealed tube'
_diffrn_radiation_monochromator     graphite
_diffrn_measurement_device_type     'Bruker SMART CCD'
_diffrn_measurement_method     'phi and omega scans'
_diffrn_detector_area_resol_mean     ?
_diffrn_reflns_number     11634
_diffrn_reflns_av_R_equivalents     0.0288
_diffrn_reflns_av_sigmaI/netI     0.0442
_diffrn_reflns_theta_min     1.60
_diffrn_reflns_theta_max     25.02
_diffrn_reflns_theta_full     25.02
_diffrn_measured_fraction_theta_max     0.996
_diffrn_measured_fraction_theta_full     0.996
_diffrn_reflns_limit_h_min     -12
_diffrn_reflns_limit_h_max     12
_diffrn_reflns_limit_k_min     -27
_diffrn_reflns_limit_k_max     23
_diffrn_reflns_limit_l_min     -18
_diffrn_reflns_limit_l_max     13
_diffrn_standards_number     ?
_diffrn_standards_interval_count     ?
_diffrn_standards_interval_time     ?
_diffrn_standards_decay_%     ?
_refine_special_details
;
Refinement of <i>F</i>^2^ against ALL reflections. The weighted <i>R</i>-factor
<i>wR</i> and goodness of fit <i>S</i> are based on <i>F</i>^2^, conventional
<i>R</i>-factors <i>R</i> are based on <i>F</i>, with <i>F</i> set to zero for
negative <i>F</i>^2^. The threshold expression of <i>F</i>^2^ >
\s(<i>F</i>^2^) is used only for calculating <i>R</i>-factors(gt) <i>etc</i>.
and is not relevant to the choice of reflections for refinement.
<i>R</i>-factors based on <i>F</i>^2^ are statistically about twice as large
as those based on <i>F</i>, and <i>R</i>- factors based on ALL data will be
even larger.
;
_reflns_number_total     6675
_reflns_number_gt     5179
_reflns_threshold_expression     I>2sigma(I)
_refine_ls_structure_factor_coef     Fsqd
_refine_ls_matrix_type     full
_refine_ls_R_factor_all     0.0755
_refine_ls_R_factor_gt     0.0500
_refine_ls_wR_factor_gt     0.0962
_refine_ls_wR_factor_ref     0.1109
_refine_ls_goodness_of_fit_ref     1.124
_refine_ls_restrained_S_all     1.125
_refine_ls_number_reflns     6675
_refine_ls_number_parameters     488
_refine_ls_number_restraints     3
_refine_ls_hydrogen_treatment     constr
_refine_ls_weighting_scheme     calc
_refine_ls_weighting_details
         'calc w=1/[\s^2^(Fo^2^)+(0.0223P)^2^+9.9372P] where P=(Fo^2^+2Fc^2^)/3'
_atom_sites_solution_hydrogens     geom
_atom_sites_solution_primary     direct
_atom_sites_solution_secondary     difmap
_refine_ls_shift/su_max     0.002
_refine_ls_shift/su_mean     0.000
_refine_diff_density_max     0.549
_refine_diff_density_min     -0.843
_refine_ls_extinction_method     none
_refine_ls_extinction_coef     ?
loop_
    _atom_type_symbol
    _atom_type_description
    _atom_type_scat_dispersion_real
    _atom_type_scat_dispersion_imag
    _atom_type_scat_source
    'C' 'C' 0.0033 0.0016
                         'International Tables Vol C Tables 4.2.6.8 and 6.1.1.4'
    'H' 'H' 0.0000 0.0000
                         'International Tables Vol C Tables 4.2.6.8 and 6.1.1.4'
    'Cl' 'Cl' 0.1484 0.1585
                         'International Tables Vol C Tables 4.2.6.8 and 6.1.1.4'
    'Fe' 'Fe' 0.3463 0.8444
                         'International Tables Vol C Tables 4.2.6.8 and 6.1.1.4'
    'N' 'N' 0.0061 0.0033
                         'International Tables Vol C Tables 4.2.6.8 and 6.1.1.4'
    'P' 'P' 0.1023 0.0942
                         'International Tables Vol C Tables 4.2.6.8 and 6.1.1.4'
    'Ru' 'Ru' -1.2594 0.8363
                         'International Tables Vol C Tables 4.2.6.8 and 6.1.1.4'
_computing_data_collection     'SMART (Bruker, 2007)'
_computing_cell_refinement     'SAINT (Bruker, 2007)'
_computing_data_reduction     'SAINT (Bruker, 2007)'
_computing_structure_solution     'SHELXTL (Sheldrick, 2008)'
_computing_structure_refinement     'SHELXTL (Sheldrick, 2008)'
_computing_molecular_graphics     'SHELXTL (Sheldrick, 2008)'
_computing_publication_material     'SHELXTL (Sheldrick, 2008)'
loop_
    _atom_site_type_symbol
    _atom_site_label
    _atom_site_fract_x
    _atom_site_fract_y
    _atom_site_fract_z
    _atom_site_U_iso_or_equiv
    _atom_site_adp_type
    _atom_site_calc_flag
    _atom_site_refinement_flags
    _atom_site_occupancy
    _atom_site_symmetry_multiplicity
    _atom_site_disorder_assembly
    _atom_site_disorder_group
    Ru Ru1 0.45845(4) 0.634892(17) 0.57549(2) 0.03596(12) Uani d . 1 1 . .
    Fe Fe 0.35171(7) 0.60717(3) 0.84919(4) 0.0468(2) Uani d . 1 1 . .
    P P1 0.58633(12) 0.61849(6) 0.69878(8) 0.0396(3) Uani d . 1 1 . .
    P P2 0.29837(12) 0.67701(5) 0.64910(8) 0.0369(3) Uani d . 1 1 . .
    N N1 0.3711(4) 0.55699(18) 0.5966(3) 0.0429(10) Uani d . 1 1 . .
    N N2 0.2399(5) 0.4731(2) 0.6204(4) 0.0723(15) Uani d . 1 1 . .
    N N3 0.2171(11) 0.4231(3) 0.7574(5) 0.167(4) Uani d . 1 1 . .
    C C03 0.1926(5) 0.5967(2) 0.7760(3) 0.0495(13) Uani d . 1 1 . .
    H H03A 0.1755 0.5654 0.7339 0.059 Uiso d R 1 1 . .
    C C04 0.2479(4) 0.6511(2) 0.7555(3) 0.0404(11) Uani d . 1 1 . .
    C C05 0.2557(5) 0.6825(2) 0.8375(3) 0.0550(14) Uani d . 1 1 . .
    H H05A 0.2906 0.7211 0.8456 0.066 Uiso d R 1 1 . .
    C C02 0.1668(5) 0.5957(3) 0.8671(4) 0.0602(15) Uani d . 1 1 . .
    H H02A 0.1294 0.5637 0.8987 0.072 Uiso d R 1 1 . .
    C C01 0.2059(6) 0.6479(3) 0.9045(4) 0.0641(17) Uani d . 1 1 . .
    H H01A 0.2007 0.6586 0.9669 0.077 Uiso d R 1 1 . .
    C C6 0.2320(7) 0.4478(3) 0.6950(5) 0.078(2) Uani d . 1 1 . .
    C C7 0.3122(5) 0.5173(2) 0.6117(3) 0.0449(12) Uani d . 1 1 . .
    C C11 0.4735(6) 0.5853(3) 0.9495(4) 0.077(2) Uani d . 1 1 . .
    H H11E 0.4625 0.5927 1.0124 0.093 Uiso d R 1 1 . .
    C C12 0.4347(6) 0.5359(3) 0.9036(4) 0.0730(19) Uani d . 1 1 . .
    H H12C 0.3920 0.5028 0.9287 0.088 Uiso d R 1 1 . .
    C C13 0.4661(5) 0.5423(2) 0.8142(4) 0.0558(14) Uani d . 1 1 . .
    H H13A 0.4493 0.5143 0.7669 0.067 Uiso d R 1 1 . .
    C C14 0.5258(5) 0.5963(2) 0.8042(3) 0.0483(13) Uani d . 1 1 . .
    C C15 0.5314(5) 0.6229(3) 0.8893(3) 0.0633(16) Uani d . 1 1 . .
    H H15A 0.5672 0.6606 0.9034 0.076 Uiso d R 1 1 . .
    C C21 0.5799(5) 0.6942(3) 0.5066(3) 0.0556(15) Uani d . 1 1 . .
    H H21E 0.6363 0.7223 0.5347 0.067 Uiso d R 1 1 . .
    C C22 0.4560(6) 0.7048(3) 0.4777(3) 0.0553(14) Uani d . 1 1 . .
    H H22B 0.4118 0.7415 0.4826 0.066 Uiso d R 1 1 . .
    C C23 0.5079(5) 0.6137(3) 0.4372(3) 0.0554(15) Uani d . 1 1 . .
    H H23A 0.5039 0.5754 0.4103 0.066 Uiso d R 1 1 . .
    C C24 0.4105(5) 0.6550(3) 0.4349(3) 0.0564(15) Uani d . 1 1 . .
    H H24A 0.3288 0.6506 0.4054 0.068 Uiso d R 1 1 . .
    C C25 0.6121(5) 0.6378(3) 0.4802(3) 0.0551(14) Uani d . 1 1 . .
    H H25A 0.6937 0.6197 0.4882 0.066 Uiso d R 1 1 . .
    C C111 0.7006(5) 0.5605(2) 0.6884(3) 0.0443(12) Uani d . 1 1 . .
    C C112 0.7948(5) 0.5537(3) 0.7530(4) 0.0618(16) Uani d . 1 1 . .
    H H11D 0.7975 0.5778 0.8019 0.074 Uiso calc R 1 1 . .
    C C113 0.8841(6) 0.5114(3) 0.7452(4) 0.0689(17) Uani d . 1 1 . .
    H H11C 0.9459 0.5071 0.7890 0.083 Uiso calc R 1 1 . .
    C C114 0.8815(5) 0.4757(3) 0.6727(4) 0.0603(15) Uani d . 1 1 . .
    H H11F 0.9428 0.4480 0.6666 0.072 Uiso calc R 1 1 . .
    C C115 0.7879(5) 0.4812(2) 0.6093(4) 0.0569(15) Uani d . 1 1 . .
    H H11B 0.7852 0.4564 0.5611 0.068 Uiso calc R 1 1 . .
    C C116 0.6977(5) 0.5232(2) 0.6164(3) 0.0476(13) Uani d . 1 1 . .
    H H11A 0.6351 0.5266 0.5729 0.057 Uiso calc R 1 1 . .
    C C121 0.6855(5) 0.6805(2) 0.7238(3) 0.0442(12) Uani d . 1 1 . .
    C C122 0.6462(5) 0.7273(2) 0.7714(3) 0.0502(13) Uani d . 1 1 . .
    H H12D 0.5703 0.7258 0.7986 0.060 Uiso calc R 1 1 . .
    C C123 0.7179(6) 0.7763(3) 0.7793(4) 0.0652(16) Uani d . 1 1 . .
    H H12B 0.6909 0.8070 0.8131 0.078 Uiso calc R 1 1 . .
    C C124 0.8274(7) 0.7802(3) 0.7380(4) 0.078(2) Uani d . 1 1 . .
    H H12F 0.8749 0.8134 0.7432 0.094 Uiso calc R 1 1 . .
    C C125 0.8679(6) 0.7347(3) 0.6885(5) 0.085(2) Uani d . 1 1 . .
    H H12E 0.9420 0.7374 0.6591 0.102 Uiso calc R 1 1 . .
    C C126 0.7980(5) 0.6849(3) 0.6826(4) 0.0633(16) Uani d . 1 1 . .
    H H12A 0.8269 0.6539 0.6504 0.076 Uiso calc R 1 1 . .
    C C211 0.1572(4) 0.6711(2) 0.5762(3) 0.0407(11) Uani d . 1 1 . .
    C C212 0.1320(5) 0.7133(2) 0.5137(4) 0.0554(14) Uani d . 1 1 . .
    H H21C 0.1801 0.7465 0.5141 0.066 Uiso calc R 1 1 . .
    C C213 0.0370(5) 0.7073(3) 0.4506(4) 0.0646(16) Uani d . 1 1 . .
    H H21F 0.0211 0.7364 0.4097 0.078 Uiso calc R 1 1 . .
    C C214 -0.0336(5) 0.6581(3) 0.4490(4) 0.0613(16) Uani d . 1 1 . .
    H H21A -0.0971 0.6537 0.4065 0.074 Uiso calc R 1 1 . .
    C C215 -0.0105(5) 0.6157(3) 0.5099(4) 0.0552(14) Uani d . 1 1 . .
    H H21D -0.0589 0.5826 0.5092 0.066 Uiso calc R 1 1 . .
    C C216 0.0848(5) 0.6220(2) 0.5728(3) 0.0479(13) Uani d . 1 1 . .
    H H21B 0.1005 0.5926 0.6134 0.057 Uiso calc R 1 1 . .
    C C221 0.3073(5) 0.7550(2) 0.6697(3) 0.0447(12) Uani d . 1 1 . .
    C C222 0.2047(6) 0.7856(3) 0.6977(4) 0.0643(16) Uani d . 1 1 . .
    H H22E 0.1308 0.7661 0.7068 0.077 Uiso calc R 1 1 . .
    C C223 0.2104(7) 0.8439(3) 0.7123(5) 0.079(2) Uani d . 1 1 . .
    H H22F 0.1400 0.8638 0.7288 0.094 Uiso calc R 1 1 . .
    C C224 0.3204(7) 0.8729(3) 0.7023(4) 0.0733(19) Uani d . 1 1 . .
    H H22D 0.3247 0.9123 0.7124 0.088 Uiso calc R 1 1 . .
    C C225 0.4237(6) 0.8433(3) 0.6775(4) 0.0621(16) Uani d . 1 1 . .
    H H22C 0.4986 0.8626 0.6722 0.075 Uiso calc R 1 1 . .
    C C226 0.4169(5) 0.7846(2) 0.6603(3) 0.0485(13) Uani d . 1 1 . .
    H H22A 0.4870 0.7651 0.6423 0.058 Uiso calc R 1 1 . .
    Cl Cl1 0.950(3) 0.5700(14) 1.048(2) 0.318(16) Uani d PD 0.47(2) 1 A 1
    Cl Cl2 0.8391(7) 0.6687(4) 0.9689(7) 0.109(3) Uani d PD 0.47(2) 1 A 1
    C C99 0.872(5) 0.6209(15) 1.0479(18) 0.29(4) Uani d PD 0.47(2) 1 A 1
    H H99A 0.9043 0.6438 1.0971 0.351 Uiso calc PR 0.47(2) 1 A 1
    H H99B 0.7919 0.6070 1.0656 0.351 Uiso calc PR 0.47(2) 1 A 1
    Cl Cl1' 0.8624(17) 0.5479(4) 0.9963(7) 0.175(5) Uani d PD 0.53(2) 1 A 2
    Cl Cl2' 0.8505(18) 0.6653(7) 0.9971(15) 0.282(9) Uani d PD 0.53(2) 1 A 2
    C C99' 0.821(2) 0.6008(10) 1.0370(18) 0.160(17) Uani d PD 0.53(2) 1 A 2
    H H99C 0.8545 0.6004 1.0973 0.192 Uiso calc PR 0.53(2) 1 A 2
    H H99D 0.7319 0.5979 1.0405 0.192 Uiso calc PR 0.53(2) 1 A 2
loop_
    _atom_site_aniso_label
    _atom_site_aniso_U_11
    _atom_site_aniso_U_22
    _atom_site_aniso_U_33
    _atom_site_aniso_U_12
    _atom_site_aniso_U_13
    _atom_site_aniso_U_23
    Ru1 0.0352(2) 0.0436(2) 0.02893(19) -0.00103(19) 0.00017(14) -0.00060(17)
    Fe 0.0538(5) 0.0545(5) 0.0325(4) -0.0030(4) 0.0056(3) 0.0018(3)
    P1 0.0368(7) 0.0498(8) 0.0321(6) 0.0009(6) -0.0022(5) -0.0040(5)
    P2 0.0369(7) 0.0363(7) 0.0375(7) -0.0016(5) 0.0003(5) -0.0013(5)
    N1 0.045(2) 0.045(2) 0.039(2) -0.001(2) 0.0005(19) -0.0042(19)
    N2 0.090(4) 0.060(3) 0.068(3) -0.030(3) 0.016(3) -0.008(3)
    N3 0.317(13) 0.086(5) 0.101(6) -0.056(7) 0.052(7) 0.024(5)
    C03 0.051(3) 0.051(3) 0.047(3) -0.003(3) 0.005(2) -0.001(2)
    C04 0.039(3) 0.042(3) 0.041(3) 0.003(2) 0.005(2) -0.003(2)
    C05 0.067(4) 0.050(3) 0.048(3) 0.001(3) 0.005(3) -0.014(3)
    C02 0.058(4) 0.068(4) 0.057(3) -0.006(3) 0.022(3) 0.006(3)
    C01 0.083(4) 0.065(4) 0.046(3) 0.004(3) 0.027(3) -0.002(3)
    C6 0.117(6) 0.042(4) 0.078(5) -0.014(4) 0.026(4) -0.005(3)
    C7 0.047(3) 0.046(3) 0.042(3) 0.005(3) 0.005(2) -0.009(2)
    C11 0.073(4) 0.119(6) 0.040(3) 0.002(4) 0.003(3) 0.017(4)
    C12 0.072(4) 0.084(5) 0.063(4) 0.008(4) 0.008(3) 0.031(4)
    C13 0.062(4) 0.056(4) 0.049(3) 0.011(3) 0.002(3) 0.013(3)
    C14 0.042(3) 0.064(4) 0.038(3) 0.006(3) -0.005(2) 0.006(2)
    C15 0.059(4) 0.092(5) 0.037(3) -0.013(3) -0.009(3) 0.001(3)
    C21 0.057(4) 0.073(4) 0.038(3) -0.016(3) 0.006(3) 0.011(3)
    C22 0.069(4) 0.061(4) 0.036(3) 0.001(3) 0.003(3) 0.014(3)
    C23 0.071(4) 0.066(4) 0.030(3) -0.011(3) 0.010(3) -0.009(2)
    C24 0.061(4) 0.081(4) 0.027(3) 0.003(3) -0.003(2) 0.006(3)
    C25 0.049(3) 0.073(4) 0.044(3) 0.004(3) 0.019(2) 0.008(3)
    C111 0.039(3) 0.051(3) 0.043(3) 0.006(2) -0.002(2) -0.003(2)
    C112 0.061(4) 0.069(4) 0.054(3) 0.011(3) -0.015(3) -0.015(3)
    C113 0.065(4) 0.067(4) 0.072(4) 0.015(3) -0.021(3) -0.001(3)
    C114 0.053(4) 0.054(4) 0.074(4) 0.013(3) 0.006(3) 0.006(3)
    C115 0.066(4) 0.051(3) 0.054(3) 0.005(3) 0.004(3) -0.005(3)
    C116 0.050(3) 0.049(3) 0.044(3) 0.002(3) -0.003(2) -0.004(2)
    C121 0.042(3) 0.055(3) 0.035(3) -0.002(2) -0.003(2) -0.010(2)
    C122 0.050(3) 0.061(4) 0.040(3) -0.001(3) -0.001(2) -0.009(2)
    C123 0.077(4) 0.061(4) 0.057(4) -0.001(3) -0.003(3) -0.020(3)
    C124 0.078(5) 0.078(5) 0.078(5) -0.027(4) -0.003(4) -0.026(4)
    C125 0.058(4) 0.097(5) 0.101(5) -0.031(4) 0.017(4) -0.031(5)
    C126 0.052(4) 0.068(4) 0.070(4) -0.006(3) 0.012(3) -0.022(3)
    C211 0.035(3) 0.043(3) 0.043(3) 0.003(2) -0.002(2) -0.005(2)
    C212 0.049(3) 0.057(3) 0.060(3) -0.005(3) -0.007(3) 0.011(3)
    C213 0.058(4) 0.074(4) 0.061(4) 0.007(3) -0.017(3) 0.014(3)
    C214 0.044(3) 0.087(5) 0.052(3) 0.001(3) -0.011(3) 0.000(3)
    C215 0.036(3) 0.065(4) 0.063(4) -0.004(3) -0.006(3) -0.014(3)
    C216 0.043(3) 0.050(3) 0.050(3) 0.000(2) -0.003(2) -0.002(2)
    C221 0.050(3) 0.039(3) 0.045(3) 0.000(2) -0.006(2) -0.003(2)
    C222 0.053(4) 0.055(4) 0.085(4) -0.001(3) 0.000(3) -0.015(3)
    C223 0.086(5) 0.051(4) 0.098(5) 0.017(4) -0.004(4) -0.018(4)
    C224 0.114(6) 0.042(3) 0.064(4) -0.005(4) -0.009(4) -0.004(3)
    C225 0.077(4) 0.052(4) 0.056(4) -0.014(3) -0.002(3) 0.001(3)
    C226 0.058(3) 0.044(3) 0.043(3) -0.002(3) -0.001(2) 0.000(2)
    Cl1 0.28(2) 0.41(2) 0.27(2) 0.215(19) 0.182(17) 0.23(2)
    Cl2 0.114(6) 0.104(5) 0.106(5) -0.040(4) -0.026(3) 0.037(3)
    C99 0.72(13) 0.067(17) 0.11(2) 0.10(4) 0.19(5) 0.051(15)
    Cl1' 0.265(13) 0.124(6) 0.140(7) 0.037(6) 0.077(7) 0.049(5)
    Cl2' 0.43(2) 0.211(13) 0.200(14) -0.049(13) 0.006(12) 0.005(10)
    C99' 0.14(2) 0.16(4) 0.18(3) -0.03(2) -0.013(19) 0.11(3)
_geom_special_details
;
All e.s.d.'s (except the e.s.d. in the dihedral angle between two l.s. planes)
are estimated using the full covariance matrix. The cell e.s.d.'s are taken
into account individually in the estimation of e.s.d.'s in distances, angles
and torsion angles; correlations between e.s.d.'s in cell parameters are only
used when they are defined by crystal symmetry. An approximate (isotropic)
treatment of cell e.s.d.'s is used for estimating e.s.d.'s involving l.s.
planes.
;
loop_
    _geom_bond_atom_site_label_1
    _geom_bond_atom_site_label_2
    _geom_bond_site_symmetry_2
    _geom_bond_distance
    _geom_bond_publ_flag
    Ru1 N1 . 2.071(4) y
    Ru1 C21 . 2.191(5) ?
    Ru1 C22 . 2.200(5) ?
    Ru1 C24 . 2.225(5) ?
    Ru1 C23 . 2.234(5) ?
    Ru1 C25 . 2.234(5) ?
    Ru1 P2 . 2.3050(13) y
    Ru1 P1 . 2.3164(13) y
    Fe C03 . 2.027(5) ?
    Fe C13 . 2.029(6) ?
    Fe C14 . 2.035(5) ?
    Fe C05 . 2.038(6) ?
    Fe C01 . 2.039(6) ?
    Fe C02 . 2.039(6) ?
    Fe C11 . 2.040(6) ?
    Fe C12 . 2.043(6) ?
    Fe C15 . 2.044(6) ?
    Fe C04 . 2.050(5) ?
    P1 C14 . 1.821(5) ?
    P1 C121 . 1.827(5) ?
    P1 C111 . 1.837(5) ?
    P2 C04 . 1.822(5) ?
    P2 C221 . 1.842(5) ?
    P2 C211 . 1.856(5) ?
    N1 C7 . 1.148(6) y
    N2 C6 . 1.280(8) y
    N2 C7 . 1.297(7) y
    N3 C6 . 1.123(9) y
    C03 C02 . 1.417(7) ?
    C03 C04 . 1.436(7) ?
    C03 H03A . 0.9811 ?
    C04 C05 . 1.441(7) ?
    C05 C01 . 1.414(8) ?
    C05 H05A . 0.9791 ?
    C02 C01 . 1.398(8) ?
    C02 H02A . 0.9789 ?
    C01 H01A . 0.9811 ?
    C11 C12 . 1.398(9) ?
    C11 C15 . 1.424(8) ?
    C11 H11E . 0.9796 ?
    C12 C13 . 1.414(8) ?
    C12 H12C . 0.9800 ?
    C13 C14 . 1.421(8) ?
    C13 H13A . 0.9806 ?
    C14 C15 . 1.429(7) ?
    C15 H15A . 0.9784 ?
    C21 C22 . 1.414(8) ?
    C21 C25 . 1.418(8) ?
    C21 H21E . 0.9802 ?
    C22 C24 . 1.407(8) ?
    C22 H22B . 0.9813 ?
    C23 C25 . 1.397(8) ?
    C23 C24 . 1.423(8) ?
    C23 H23A . 0.9795 ?
    C24 H24A . 0.9800 ?
    C25 H25A . 0.9794 ?
    C111 C116 . 1.392(7) ?
    C111 C112 . 1.396(7) ?
    C112 C113 . 1.383(8) ?
    C112 H11D . 0.9300 ?
    C113 C114 . 1.376(8) ?
    C113 H11C . 0.9300 ?
    C114 C115 . 1.376(8) ?
    C114 H11F . 0.9300 ?
    C115 C116 . 1.385(7) ?
    C115 H11B . 0.9300 ?
    C116 H11A . 0.9300 ?
    C121 C122 . 1.379(7) ?
    C121 C126 . 1.388(7) ?
    C122 C123 . 1.380(8) ?
    C122 H12D . 0.9300 ?
    C123 C124 . 1.358(9) ?
    C123 H12B . 0.9300 ?
    C124 C125 . 1.377(9) ?
    C124 H12F . 0.9300 ?
    C125 C126 . 1.382(8) ?
    C125 H12E . 0.9300 ?
    C126 H12A . 0.9300 ?
    C211 C212 . 1.383(7) ?
    C211 C216 . 1.384(7) ?
    C212 C213 . 1.385(7) ?
    C212 H21C . 0.9300 ?
    C213 C214 . 1.374(8) ?
    C213 H21F . 0.9300 ?
    C214 C215 . 1.368(8) ?
    C214 H21A . 0.9300 ?
    C215 C216 . 1.386(7) ?
    C215 H21D . 0.9300 ?
    C216 H21B . 0.9300 ?
    C221 C226 . 1.380(7) ?
    C221 C222 . 1.393(7) ?
    C222 C223 . 1.375(8) ?
    C222 H22E . 0.9300 ?
    C223 C224 . 1.377(9) ?
    C223 H22F . 0.9300 ?
    C224 C225 . 1.373(9) ?
    C224 H22D . 0.9300 ?
    C225 C226 . 1.390(7) ?
    C225 H22C . 0.9300 ?
    C226 H22A . 0.9300 ?
    Cl1 C99 . 1.45(2) y
    Cl2 C99 . 1.663(19) y
    C99 H99A . 0.9700 ?
    C99 H99B . 0.9700 ?
    Cl1' C99' . 1.45(2) ?
    Cl2' C99' . 1.651(18) ?
    C99' H99C . 0.9700 ?
    C99' H99D . 0.9700 ?
loop_
    _geom_angle_atom_site_label_1
    _geom_angle_atom_site_label_2
    _geom_angle_atom_site_label_3
    _geom_angle_site_symmetry_1
    _geom_angle_site_symmetry_3
    _geom_angle
    _geom_angle_publ_flag
    N1 Ru1 C21 . . 155.02(19) y
    N1 Ru1 C22 . . 139.02(19) y
    C21 Ru1 C22 . . 37.6(2) ?
    N1 Ru1 C24 . . 103.84(19) y
    C21 Ru1 C24 . . 62.3(2) ?
    C22 Ru1 C24 . . 37.1(2) ?
    N1 Ru1 C23 . . 94.37(18) y
    C21 Ru1 C23 . . 61.7(2) ?
    C22 Ru1 C23 . . 61.9(2) ?
    C24 Ru1 C23 . . 37.2(2) ?
    N1 Ru1 C25 . . 118.49(19) ?
    C21 Ru1 C25 . . 37.4(2) ?
    C22 Ru1 C25 . . 62.3(2) ?
    C24 Ru1 C25 . . 61.9(2) ?
    C23 Ru1 C25 . . 36.4(2) ?
    N1 Ru1 P2 . . 86.83(12) y
    C21 Ru1 P2 . . 115.62(17) ?
    C22 Ru1 P2 . . 91.14(16) ?
    C24 Ru1 P2 . . 102.70(16) ?
    C23 Ru1 P2 . . 138.90(16) ?
    C25 Ru1 P2 . . 152.06(16) ?
    N1 Ru1 P1 . . 89.63(11) y
    C21 Ru1 P1 . . 97.96(15) ?
    C22 Ru1 P1 . . 131.18(16) ?
    C24 Ru1 P1 . . 156.91(16) ?
    C23 Ru1 P1 . . 124.46(16) ?
    C25 Ru1 P1 . . 95.25(15) ?
    P2 Ru1 P1 . . 96.61(5) y
    C03 Fe C13 . . 106.2(2) ?
    C03 Fe C14 . . 125.2(2) ?
    C13 Fe C14 . . 40.9(2) ?
    C03 Fe C05 . . 68.7(2) ?
    C13 Fe C05 . . 157.9(2) ?
    C14 Fe C05 . . 123.3(2) ?
    C03 Fe C01 . . 68.3(2) ?
    C13 Fe C01 . . 159.3(2) ?
    C14 Fe C01 . . 158.2(2) ?
    C05 Fe C01 . . 40.6(2) ?
    C03 Fe C02 . . 40.8(2) ?
    C13 Fe C02 . . 122.9(2) ?
    C14 Fe C02 . . 161.1(2) ?
    C05 Fe C02 . . 68.1(2) ?
    C01 Fe C02 . . 40.1(2) ?
    C03 Fe C11 . . 152.9(3) ?
    C13 Fe C11 . . 68.1(3) ?
    C14 Fe C11 . . 68.9(2) ?
    C05 Fe C11 . . 126.3(3) ?
    C01 Fe C11 . . 107.2(3) ?
    C02 Fe C11 . . 118.5(2) ?
    C03 Fe C12 . . 118.4(3) ?
    C13 Fe C12 . . 40.6(2) ?
    C14 Fe C12 . . 68.8(2) ?
    C05 Fe C12 . . 161.0(2) ?
    C01 Fe C12 . . 122.9(2) ?
    C02 Fe C12 . . 104.9(3) ?
    C11 Fe C12 . . 40.0(3) ?
    C03 Fe C15 . . 163.9(2) ?
    C13 Fe C15 . . 68.4(3) ?
    C14 Fe C15 . . 41.0(2) ?
    C05 Fe C15 . . 110.2(3) ?
    C01 Fe C15 . . 122.1(3) ?
    C02 Fe C15 . . 154.9(2) ?
    C11 Fe C15 . . 40.8(2) ?
    C12 Fe C15 . . 68.1(3) ?
    C03 Fe C04 . . 41.25(19) ?
    C13 Fe C04 . . 120.8(2) ?
    C14 Fe C04 . . 108.57(19) ?
    C05 Fe C04 . . 41.27(19) ?
    C01 Fe C04 . . 69.1(2) ?
    C02 Fe C04 . . 69.1(2) ?
    C11 Fe C04 . . 164.4(3) ?
    C12 Fe C04 . . 154.8(3) ?
    C15 Fe C04 . . 127.4(2) ?
    C14 P1 C121 . . 105.4(2) ?
    C14 P1 C111 . . 97.4(2) ?
    C121 P1 C111 . . 102.0(2) ?
    C14 P1 Ru1 . . 122.21(17) y
    C121 P1 Ru1 . . 111.49(17) ?
    C111 P1 Ru1 . . 115.75(16) ?
    C04 P2 C221 . . 101.0(2) ?
    C04 P2 C211 . . 103.9(2) ?
    C221 P2 C211 . . 102.1(2) ?
    C04 P2 Ru1 . . 122.59(16) y
    C221 P2 Ru1 . . 117.67(18) ?
    C211 P2 Ru1 . . 107.06(16) ?
    C7 N1 Ru1 . . 172.6(4) ?
    C6 N2 C7 . . 120.8(6) ?
    C02 C03 C04 . . 108.8(5) ?
    C02 C03 Fe . . 70.1(3) ?
    C04 C03 Fe . . 70.3(3) ?
    C02 C03 H03A . . 125.6 ?
    C04 C03 H03A . . 125.7 ?
    Fe C03 H03A . . 125.6 ?
    C03 C04 C05 . . 105.8(4) ?
    C03 C04 P2 . . 128.4(4) ?
    C05 C04 P2 . . 125.8(4) ?
    C03 C04 Fe . . 68.5(3) ?
    C05 C04 Fe . . 68.9(3) ?
    P2 C04 Fe . . 127.3(3) y
    C01 C05 C04 . . 108.5(5) ?
    C01 C05 Fe . . 69.7(3) ?
    C04 C05 Fe . . 69.8(3) ?
    C01 C05 H05A . . 125.8 ?
    C04 C05 H05A . . 125.7 ?
    Fe C05 H05A . . 125.7 ?
    C01 C02 C03 . . 108.3(5) ?
    C01 C02 Fe . . 69.9(3) ?
    C03 C02 Fe . . 69.1(3) ?
    C01 C02 H02A . . 125.8 ?
    C03 C02 H02A . . 125.9 ?
    Fe C02 H02A . . 125.8 ?
    C02 C01 C05 . . 108.6(5) ?
    C02 C01 Fe . . 70.0(3) ?
    C05 C01 Fe . . 69.7(3) ?
    C02 C01 H01A . . 125.8 ?
    C05 C01 H01A . . 125.6 ?
    Fe C01 H01A . . 125.7 ?
    N3 C6 N2 . . 174.3(10) y
    N1 C7 N2 . . 173.8(6) y
    C12 C11 C15 . . 108.4(6) ?
    C12 C11 Fe . . 70.1(4) ?
    C15 C11 Fe . . 69.8(3) ?
    C12 C11 H11E . . 125.8 ?
    C15 C11 H11E . . 125.9 ?
    Fe C11 H11E . . 125.8 ?
    C11 C12 C13 . . 108.2(6) ?
    C11 C12 Fe . . 69.9(4) ?
    C13 C12 Fe . . 69.2(3) ?
    C11 C12 H12C . . 126.0 ?
    C13 C12 H12C . . 125.8 ?
    Fe C12 H12C . . 126.0 ?
    C12 C13 C14 . . 108.6(6) ?
    C12 C13 Fe . . 70.2(4) ?
    C14 C13 Fe . . 69.7(3) ?
    C12 C13 H13A . . 125.9 ?
    C14 C13 H13A . . 125.5 ?
    Fe C13 H13A . . 125.8 ?
    C13 C14 C15 . . 106.9(5) ?
    C13 C14 P1 . . 121.4(4) ?
    C15 C14 P1 . . 131.6(4) ?
    C13 C14 Fe . . 69.3(3) ?
    C15 C14 Fe . . 69.9(3) ?
    P1 C14 Fe . . 128.4(3) y
    C11 C15 C14 . . 107.8(6) ?
    C11 C15 Fe . . 69.4(4) ?
    C14 C15 Fe . . 69.1(3) ?
    C11 C15 H15A . . 126.1 ?
    C14 C15 H15A . . 126.1 ?
    Fe C15 H15A . . 126.0 ?
    C22 C21 C25 . . 108.1(5) ?
    C22 C21 Ru1 . . 71.6(3) ?
    C25 C21 Ru1 . . 73.0(3) ?
    C22 C21 H21E . . 125.8 ?
    C25 C21 H21E . . 125.8 ?
    Ru1 C21 H21E . . 125.8 ?
    C24 C22 C21 . . 108.1(5) ?
    C24 C22 Ru1 . . 72.4(3) ?
    C21 C22 Ru1 . . 70.9(3) ?
    C24 C22 H22B . . 125.9 ?
    C21 C22 H22B . . 125.8 ?
    Ru1 C22 H22B . . 125.9 ?
    C25 C23 C24 . . 108.8(5) ?
    C25 C23 Ru1 . . 71.8(3) ?
    C24 C23 Ru1 . . 71.0(3) ?
    C25 C23 H23A . . 125.6 ?
    C24 C23 H23A . . 125.5 ?
    Ru1 C23 H23A . . 125.6 ?
    C22 C24 C23 . . 107.3(5) ?
    C22 C24 Ru1 . . 70.5(3) ?
    C23 C24 Ru1 . . 71.7(3) ?
    C22 C24 H24A . . 126.2 ?
    C23 C24 H24A . . 126.3 ?
    Ru1 C24 H24A . . 126.3 ?
    C23 C25 C21 . . 107.5(5) ?
    C23 C25 Ru1 . . 71.8(3) ?
    C21 C25 Ru1 . . 69.6(3) ?
    C23 C25 H25A . . 126.2 ?
    C21 C25 H25A . . 126.2 ?
    Ru1 C25 H25A . . 126.1 ?
    C116 C111 C112 . . 118.4(5) ?
    C116 C111 P1 . . 121.8(4) ?
    C112 C111 P1 . . 119.8(4) ?
    C113 C112 C111 . . 120.9(5) ?
    C113 C112 H11D . . 119.6 ?
    C111 C112 H11D . . 119.6 ?
    C114 C113 C112 . . 120.0(5) ?
    C114 C113 H11C . . 120.0 ?
    C112 C113 H11C . . 120.0 ?
    C113 C114 C115 . . 119.8(5) ?
    C113 C114 H11F . . 120.1 ?
    C115 C114 H11F . . 120.1 ?
    C114 C115 C116 . . 120.8(5) ?
    C114 C115 H11B . . 119.6 ?
    C116 C115 H11B . . 119.6 ?
    C115 C116 C111 . . 120.1(5) ?
    C115 C116 H11A . . 119.9 ?
    C111 C116 H11A . . 119.9 ?
    C122 C121 C126 . . 117.8(5) ?
    C122 C121 P1 . . 122.9(4) ?
    C126 C121 P1 . . 118.6(4) ?
    C121 C122 C123 . . 121.1(5) ?
    C121 C122 H12D . . 119.5 ?
    C123 C122 H12D . . 119.5 ?
    C124 C123 C122 . . 120.5(6) ?
    C124 C123 H12B . . 119.8 ?
    C122 C123 H12B . . 119.8 ?
    C123 C124 C125 . . 119.8(6) ?
    C123 C124 H12F . . 120.1 ?
    C125 C124 H12F . . 120.1 ?
    C124 C125 C126 . . 119.8(6) ?
    C124 C125 H12E . . 120.1 ?
    C126 C125 H12E . . 120.1 ?
    C125 C126 C121 . . 121.0(6) ?
    C125 C126 H12A . . 119.5 ?
    C121 C126 H12A . . 119.5 ?
    C212 C211 C216 . . 117.5(5) ?
    C212 C211 P2 . . 119.6(4) ?
    C216 C211 P2 . . 122.2(4) ?
    C211 C212 C213 . . 121.7(5) ?
    C211 C212 H21C . . 119.2 ?
    C213 C212 H21C . . 119.2 ?
    C214 C213 C212 . . 119.5(5) ?
    C214 C213 H21F . . 120.2 ?
    C212 C213 H21F . . 120.2 ?
    C215 C214 C213 . . 119.9(5) ?
    C215 C214 H21A . . 120.0 ?
    C213 C214 H21A . . 120.0 ?
    C214 C215 C216 . . 120.2(5) ?
    C214 C215 H21D . . 119.9 ?
    C216 C215 H21D . . 119.9 ?
    C211 C216 C215 . . 121.1(5) ?
    C211 C216 H21B . . 119.4 ?
    C215 C216 H21B . . 119.4 ?
    C226 C221 C222 . . 118.0(5) ?
    C226 C221 P2 . . 120.9(4) ?
    C222 C221 P2 . . 121.1(4) ?
    C223 C222 C221 . . 121.3(6) ?
    C223 C222 H22E . . 119.3 ?
    C221 C222 H22E . . 119.3 ?
    C222 C223 C224 . . 120.0(6) ?
    C222 C223 H22F . . 120.0 ?
    C224 C223 H22F . . 120.0 ?
    C225 C224 C223 . . 119.6(6) ?
    C225 C224 H22D . . 120.2 ?
    C223 C224 H22D . . 120.2 ?
    C224 C225 C226 . . 120.4(6) ?
    C224 C225 H22C . . 119.8 ?
    C226 C225 H22C . . 119.8 ?
    C221 C226 C225 . . 120.7(5) ?
    C221 C226 H22A . . 119.7 ?
    C225 C226 H22A . . 119.7 ?
    Cl1 C99 Cl2 . . 131.1(15) y
    Cl1 C99 H99A . . 104.5 ?
    Cl2 C99 H99A . . 104.5 ?
    Cl1 C99 H99B . . 104.5 ?
    Cl2 C99 H99B . . 104.5 ?
    H99A C99 H99B . . 105.6 ?
    Cl1' C99' Cl2' . . 123.3(17) ?
    Cl1' C99' H99C . . 106.5 ?
    Cl2' C99' H99C . . 106.5 ?
    Cl1' C99' H99D . . 106.5 ?
    Cl2' C99' H99D . . 106.5 ?
    H99C C99' H99D . . 106.5 ?
loop_
    _geom_torsion_atom_site_label_1
    _geom_torsion_atom_site_label_2
    _geom_torsion_atom_site_label_3
    _geom_torsion_atom_site_label_4
    _geom_torsion_site_symmetry_1
    _geom_torsion_site_symmetry_2
    _geom_torsion_site_symmetry_3
    _geom_torsion_site_symmetry_4
    _geom_torsion
    _geom_torsion_publ_flag
    N1 Ru1 P1 C14 . . . . -48.8(2) ?
    C21 Ru1 P1 C14 . . . . 155.1(3) ?
    C22 Ru1 P1 C14 . . . . 135.4(3) ?
    C24 Ru1 P1 C14 . . . . -175.2(5) ?
    C23 Ru1 P1 C14 . . . . -143.8(3) ?
    C25 Ru1 P1 C14 . . . . -167.3(3) ?
    P2 Ru1 P1 C14 . . . . 38.0(2) ?
    N1 Ru1 P1 C121 . . . . -174.6(2) ?
    C21 Ru1 P1 C121 . . . . 29.3(2) ?
    C22 Ru1 P1 C121 . . . . 9.5(3) ?
    C24 Ru1 P1 C121 . . . . 58.9(5) ?
    C23 Ru1 P1 C121 . . . . 90.4(3) ?
    C25 Ru1 P1 C121 . . . . 66.8(2) ?
    P2 Ru1 P1 C121 . . . . -87.82(18) ?
    N1 Ru1 P1 C111 . . . . 69.5(2) ?
    C21 Ru1 P1 C111 . . . . -86.6(3) ?
    C22 Ru1 P1 C111 . . . . -106.4(3) ?
    C24 Ru1 P1 C111 . . . . -57.0(5) ?
    C23 Ru1 P1 C111 . . . . -25.6(3) ?
    C25 Ru1 P1 C111 . . . . -49.1(2) ?
    P2 Ru1 P1 C111 . . . . 156.26(19) ?
    N1 Ru1 P2 C04 . . . . 49.5(2) ?
    C21 Ru1 P2 C04 . . . . -141.9(2) ?
    C22 Ru1 P2 C04 . . . . -171.5(2) ?
    C24 Ru1 P2 C04 . . . . 152.9(2) ?
    C23 Ru1 P2 C04 . . . . 142.5(3) ?
    C25 Ru1 P2 C04 . . . . -154.3(4) ?
    P1 Ru1 P2 C04 . . . . -39.8(2) ?
    N1 Ru1 P2 C221 . . . . 175.7(2) ?
    C21 Ru1 P2 C221 . . . . -15.6(2) ?
    C22 Ru1 P2 C221 . . . . -45.2(2) ?
    C24 Ru1 P2 C221 . . . . -80.8(2) ?
    C23 Ru1 P2 C221 . . . . -91.2(3) ?
    C25 Ru1 P2 C221 . . . . -28.0(4) ?
    P1 Ru1 P2 C221 . . . . 86.49(18) ?
    N1 Ru1 P2 C211 . . . . -70.1(2) ?
    C21 Ru1 P2 C211 . . . . 98.5(2) ?
    C22 Ru1 P2 C211 . . . . 68.9(2) ?
    C24 Ru1 P2 C211 . . . . 33.4(2) ?
    C23 Ru1 P2 C211 . . . . 22.9(3) ?
    C25 Ru1 P2 C211 . . . . 86.1(4) ?
    P1 Ru1 P2 C211 . . . . -159.37(17) ?
    C21 Ru1 N1 C7 . . . . -148(3) ?
    C22 Ru1 N1 C7 . . . . -81(3) ?
    C24 Ru1 N1 C7 . . . . -95(3) ?
    C23 Ru1 N1 C7 . . . . -131(3) ?
    C25 Ru1 N1 C7 . . . . -160(3) ?
    P2 Ru1 N1 C7 . . . . 8(3) ?
    P1 Ru1 N1 C7 . . . . 104(3) ?
    C13 Fe C03 C02 . . . . 121.9(4) ?
    C14 Fe C03 C02 . . . . 162.7(3) ?
    C05 Fe C03 C02 . . . . -80.8(4) ?
    C01 Fe C03 C02 . . . . -37.0(3) ?
    C11 Fe C03 C02 . . . . 48.5(7) ?
    C12 Fe C03 C02 . . . . 79.8(4) ?
    C15 Fe C03 C02 . . . . -170.2(8) ?
    C04 Fe C03 C02 . . . . -119.6(5) ?
    C13 Fe C03 C04 . . . . -118.5(3) ?
    C14 Fe C03 C04 . . . . -77.7(4) ?
    C05 Fe C03 C04 . . . . 38.8(3) ?
    C01 Fe C03 C04 . . . . 82.6(3) ?
    C02 Fe C03 C04 . . . . 119.6(5) ?
    C11 Fe C03 C04 . . . . 168.0(5) ?
    C12 Fe C03 C04 . . . . -160.7(3) ?
    C15 Fe C03 C04 . . . . -50.6(10) ?
    C02 C03 C04 C05 . . . . 0.6(6) ?
    Fe C03 C04 C05 . . . . -59.1(4) ?
    C02 C03 C04 P2 . . . . -179.1(4) ?
    Fe C03 C04 P2 . . . . 121.2(4) ?
    C02 C03 C04 Fe . . . . 59.7(4) ?
    C221 P2 C04 C03 . . . . 161.8(5) ?
    C211 P2 C04 C03 . . . . 56.2(5) ?
    Ru1 P2 C04 C03 . . . . -64.9(5) ?
    C221 P2 C04 C05 . . . . -17.8(5) ?
    C211 P2 C04 C05 . . . . -123.4(5) ?
    Ru1 P2 C04 C05 . . . . 115.5(4) ?
    C221 P2 C04 Fe . . . . -107.4(3) ?
    C211 P2 C04 Fe . . . . 147.1(3) ?
    Ru1 P2 C04 Fe . . . . 26.0(4) ?
    C13 Fe C04 C03 . . . . 79.2(3) ?
    C14 Fe C04 C03 . . . . 122.6(3) ?
    C05 Fe C04 C03 . . . . -117.7(4) ?
    C01 Fe C04 C03 . . . . -80.5(3) ?
    C02 Fe C04 C03 . . . . -37.5(3) ?
    C11 Fe C04 C03 . . . . -159.5(8) ?
    C12 Fe C04 C03 . . . . 43.1(6) ?
    C15 Fe C04 C03 . . . . 164.4(3) ?
    C03 Fe C04 C05 . . . . 117.7(4) ?
    C13 Fe C04 C05 . . . . -163.0(3) ?
    C14 Fe C04 C05 . . . . -119.7(3) ?
    C01 Fe C04 C05 . . . . 37.2(3) ?
    C02 Fe C04 C05 . . . . 80.3(3) ?
    C11 Fe C04 C05 . . . . -41.7(9) ?
    C12 Fe C04 C05 . . . . 160.9(5) ?
    C15 Fe C04 C05 . . . . -77.9(4) ?
    C03 Fe C04 P2 . . . . -122.6(4) ?
    C13 Fe C04 P2 . . . . -43.4(4) ?
    C14 Fe C04 P2 . . . . 0.0(4) ?
    C05 Fe C04 P2 . . . . 119.7(5) ?
    C01 Fe C04 P2 . . . . 156.9(4) ?
    C02 Fe C04 P2 . . . . -160.1(4) ?
    C11 Fe C04 P2 . . . . 77.9(9) ?
    C12 Fe C04 P2 . . . . -79.4(6) ?
    C15 Fe C04 P2 . . . . 41.8(4) ?
    C03 C04 C05 C01 . . . . -0.3(6) ?
    P2 C04 C05 C01 . . . . 179.4(4) ?
    Fe C04 C05 C01 . . . . -59.1(4) ?
    C03 C04 C05 Fe . . . . 58.9(3) ?
    P2 C04 C05 Fe . . . . -121.5(4) ?
    C03 Fe C05 C01 . . . . 81.0(4) ?
    C13 Fe C05 C01 . . . . 161.6(6) ?
    C14 Fe C05 C01 . . . . -160.1(3) ?
    C02 Fe C05 C01 . . . . 37.0(4) ?
    C11 Fe C05 C01 . . . . -73.0(5) ?
    C12 Fe C05 C01 . . . . -34.8(10) ?
    C15 Fe C05 C01 . . . . -116.1(4) ?
    C04 Fe C05 C01 . . . . 119.8(5) ?
    C03 Fe C05 C04 . . . . -38.8(3) ?
    C13 Fe C05 C04 . . . . 41.8(8) ?
    C14 Fe C05 C04 . . . . 80.1(4) ?
    C01 Fe C05 C04 . . . . -119.8(5) ?
    C02 Fe C05 C04 . . . . -82.8(3) ?
    C11 Fe C05 C04 . . . . 167.2(3) ?
    C12 Fe C05 C04 . . . . -154.6(8) ?
    C15 Fe C05 C04 . . . . 124.1(3) ?
    C04 C03 C02 C01 . . . . -0.7(7) ?
    Fe C03 C02 C01 . . . . 59.1(4) ?
    C04 C03 C02 Fe . . . . -59.8(4) ?
    C03 Fe C02 C01 . . . . -119.8(5) ?
    C13 Fe C02 C01 . . . . 164.2(3) ?
    C14 Fe C02 C01 . . . . -168.4(6) ?
    C05 Fe C02 C01 . . . . -37.5(3) ?
    C11 Fe C02 C01 . . . . 83.0(4) ?
    C12 Fe C02 C01 . . . . 123.9(4) ?
    C15 Fe C02 C01 . . . . 53.8(7) ?
    C04 Fe C02 C01 . . . . -81.9(4) ?
    C13 Fe C02 C03 . . . . -76.1(4) ?
    C14 Fe C02 C03 . . . . -48.6(8) ?
    C05 Fe C02 C03 . . . . 82.3(3) ?
    C01 Fe C02 C03 . . . . 119.8(5) ?
    C11 Fe C02 C03 . . . . -157.2(4) ?
    C12 Fe C02 C03 . . . . -116.3(4) ?
    C15 Fe C02 C03 . . . . 173.6(5) ?
    C04 Fe C02 C03 . . . . 37.9(3) ?
    C03 C02 C01 C05 . . . . 0.5(7) ?
    Fe C02 C01 C05 . . . . 59.1(4) ?
    C03 C02 C01 Fe . . . . -58.6(4) ?
    C04 C05 C01 C02 . . . . -0.1(7) ?
    Fe C05 C01 C02 . . . . -59.3(4) ?
    C04 C05 C01 Fe . . . . 59.2(4) ?
    C03 Fe C01 C02 . . . . 37.6(3) ?
    C13 Fe C01 C02 . . . . -40.5(8) ?
    C14 Fe C01 C02 . . . . 169.9(5) ?
    C05 Fe C01 C02 . . . . 119.8(5) ?
    C11 Fe C01 C02 . . . . -114.0(4) ?
    C12 Fe C01 C02 . . . . -73.0(5) ?
    C15 Fe C01 C02 . . . . -156.2(3) ?
    C04 Fe C01 C02 . . . . 82.0(4) ?
    C03 Fe C01 C05 . . . . -82.2(4) ?
    C13 Fe C01 C05 . . . . -160.4(6) ?
    C14 Fe C01 C05 . . . . 50.0(7) ?
    C02 Fe C01 C05 . . . . -119.8(5) ?
    C11 Fe C01 C05 . . . . 126.2(4) ?
    C12 Fe C01 C05 . . . . 167.2(4) ?
    C15 Fe C01 C05 . . . . 84.0(4) ?
    C04 Fe C01 C05 . . . . -37.8(3) ?
    C7 N2 C6 N3 . . . . 171(9) ?
    Ru1 N1 C7 N2 . . . . 86(6) ?
    C6 N2 C7 N1 . . . . -170(5) ?
    C03 Fe C11 C12 . . . . 45.3(7) ?
    C13 Fe C11 C12 . . . . -37.5(4) ?
    C14 Fe C11 C12 . . . . -81.7(4) ?
    C05 Fe C11 C12 . . . . 161.8(4) ?
    C01 Fe C11 C12 . . . . 121.1(4) ?
    C02 Fe C11 C12 . . . . 79.1(4) ?
    C15 Fe C11 C12 . . . . -119.4(6) ?
    C04 Fe C11 C12 . . . . -165.2(7) ?
    C03 Fe C11 C15 . . . . 164.7(5) ?
    C13 Fe C11 C15 . . . . 81.9(4) ?
    C14 Fe C11 C15 . . . . 37.7(4) ?
    C05 Fe C11 C15 . . . . -78.8(5) ?
    C01 Fe C11 C15 . . . . -119.5(4) ?
    C02 Fe C11 C15 . . . . -161.5(4) ?
    C12 Fe C11 C15 . . . . 119.4(6) ?
    C04 Fe C11 C15 . . . . -45.8(10) ?
    C15 C11 C12 C13 . . . . -0.8(8) ?
    Fe C11 C12 C13 . . . . 58.7(4) ?
    C15 C11 C12 Fe . . . . -59.5(5) ?
    C03 Fe C12 C11 . . . . -158.4(4) ?
    C13 Fe C12 C11 . . . . 119.8(6) ?
    C14 Fe C12 C11 . . . . 82.1(4) ?
    C05 Fe C12 C11 . . . . -50.8(10) ?
    C01 Fe C12 C11 . . . . -77.1(5) ?
    C02 Fe C12 C11 . . . . -116.7(4) ?
    C15 Fe C12 C11 . . . . 37.8(4) ?
    C04 Fe C12 C11 . . . . 170.8(5) ?
    C03 Fe C12 C13 . . . . 81.8(4) ?
    C14 Fe C12 C13 . . . . -37.7(4) ?
    C05 Fe C12 C13 . . . . -170.6(7) ?
    C01 Fe C12 C13 . . . . 163.1(4) ?
    C02 Fe C12 C13 . . . . 123.5(4) ?
    C11 Fe C12 C13 . . . . -119.8(6) ?
    C15 Fe C12 C13 . . . . -81.9(4) ?
    C04 Fe C12 C13 . . . . 51.0(7) ?
    C11 C12 C13 C14 . . . . 0.3(7) ?
    Fe C12 C13 C14 . . . . 59.4(4) ?
    C11 C12 C13 Fe . . . . -59.1(5) ?
    C03 Fe C13 C12 . . . . -114.9(4) ?
    C14 Fe C13 C12 . . . . 119.6(5) ?
    C05 Fe C13 C12 . . . . 171.9(6) ?
    C01 Fe C13 C12 . . . . -43.7(9) ?
    C02 Fe C13 C12 . . . . -73.6(5) ?
    C11 Fe C13 C12 . . . . 37.0(4) ?
    C15 Fe C13 C12 . . . . 81.1(4) ?
    C04 Fe C13 C12 . . . . -157.3(4) ?
    C03 Fe C13 C14 . . . . 125.5(3) ?
    C05 Fe C13 C14 . . . . 52.2(7) ?
    C01 Fe C13 C14 . . . . -163.3(6) ?
    C02 Fe C13 C14 . . . . 166.8(3) ?
    C11 Fe C13 C14 . . . . -82.6(4) ?
    C12 Fe C13 C14 . . . . -119.6(5) ?
    C15 Fe C13 C14 . . . . -38.5(3) ?
    C04 Fe C13 C14 . . . . 83.0(3) ?
    C12 C13 C14 C15 . . . . 0.4(6) ?
    Fe C13 C14 C15 . . . . 60.0(4) ?
    C12 C13 C14 P1 . . . . 177.2(4) ?
    Fe C13 C14 P1 . . . . -123.2(4) ?
    C12 C13 C14 Fe . . . . -59.6(4) ?
    C121 P1 C14 C13 . . . . -166.6(4) ?
    C111 P1 C14 C13 . . . . -61.9(5) ?
    Ru1 P1 C14 C13 . . . . 64.9(5) ?
    C121 P1 C14 C15 . . . . 9.3(6) ?
    C111 P1 C14 C15 . . . . 114.0(5) ?
    Ru1 P1 C14 C15 . . . . -119.2(5) ?
    C121 P1 C14 Fe . . . . 106.0(4) ?
    C111 P1 C14 Fe . . . . -149.4(4) ?
    Ru1 P1 C14 Fe . . . . -22.6(5) ?
    C03 Fe C14 C13 . . . . -73.1(4) ?
    C05 Fe C14 C13 . . . . -159.2(3) ?
    C01 Fe C14 C13 . . . . 164.2(6) ?
    C02 Fe C14 C13 . . . . -36.3(8) ?
    C11 Fe C14 C13 . . . . 80.5(4) ?
    C12 Fe C14 C13 . . . . 37.4(4) ?
    C15 Fe C14 C13 . . . . 118.0(5) ?
    C04 Fe C14 C13 . . . . -115.9(3) ?
    C03 Fe C14 C15 . . . . 168.9(3) ?
    C13 Fe C14 C15 . . . . -118.0(5) ?
    C05 Fe C14 C15 . . . . 82.8(4) ?
    C01 Fe C14 C15 . . . . 46.2(7) ?
    C02 Fe C14 C15 . . . . -154.3(7) ?
    C11 Fe C14 C15 . . . . -37.5(4) ?
    C12 Fe C14 C15 . . . . -80.6(4) ?
    C04 Fe C14 C15 . . . . 126.1(3) ?
    C03 Fe C14 P1 . . . . 41.2(5) ?
    C13 Fe C14 P1 . . . . 114.3(5) ?
    C05 Fe C14 P1 . . . . -44.9(5) ?
    C01 Fe C14 P1 . . . . -81.5(7) ?
    C02 Fe C14 P1 . . . . 78.0(8) ?
    C11 Fe C14 P1 . . . . -165.2(5) ?
    C12 Fe C14 P1 . . . . 151.7(5) ?
    C15 Fe C14 P1 . . . . -127.7(6) ?
    C04 Fe C14 P1 . . . . -1.6(4) ?
    C12 C11 C15 C14 . . . . 1.0(7) ?
    Fe C11 C15 C14 . . . . -58.6(4) ?
    C12 C11 C15 Fe . . . . 59.7(5) ?
    C13 C14 C15 C11 . . . . -0.9(6) ?
    P1 C14 C15 C11 . . . . -177.2(4) ?
    Fe C14 C15 C11 . . . . 58.8(4) ?
    C13 C14 C15 Fe . . . . -59.7(4) ?
    P1 C14 C15 Fe . . . . 124.0(5) ?
    C03 Fe C15 C11 . . . . -154.2(8) ?
    C13 Fe C15 C11 . . . . -81.1(4) ?
    C14 Fe C15 C11 . . . . -119.5(6) ?
    C05 Fe C15 C11 . . . . 122.5(4) ?
    C01 Fe C15 C11 . . . . 78.9(5) ?
    C02 Fe C15 C11 . . . . 41.1(8) ?
    C12 Fe C15 C11 . . . . -37.2(4) ?
    C04 Fe C15 C11 . . . . 166.0(4) ?
    C03 Fe C15 C14 . . . . -34.7(11) ?
    C13 Fe C15 C14 . . . . 38.5(3) ?
    C05 Fe C15 C14 . . . . -117.9(3) ?
    C01 Fe C15 C14 . . . . -161.5(3) ?
    C02 Fe C15 C14 . . . . 160.6(5) ?
    C11 Fe C15 C14 . . . . 119.5(6) ?
    C12 Fe C15 C14 . . . . 82.4(4) ?
    C04 Fe C15 C14 . . . . -74.5(4) ?
    N1 Ru1 C21 C22 . . . . 98.1(5) ?
    C24 Ru1 C21 C22 . . . . 37.3(3) ?
    C23 Ru1 C21 C22 . . . . 79.7(4) ?
    C25 Ru1 C21 C22 . . . . 116.4(5) ?
    P2 Ru1 C21 C22 . . . . -54.0(4) ?
    P1 Ru1 C21 C22 . . . . -155.3(3) ?
    N1 Ru1 C21 C25 . . . . -18.3(6) ?
    C22 Ru1 C21 C25 . . . . -116.4(5) ?
    C24 Ru1 C21 C25 . . . . -79.1(4) ?
    C23 Ru1 C21 C25 . . . . -36.8(3) ?
    P2 Ru1 C21 C25 . . . . -170.5(3) ?
    P1 Ru1 C21 C25 . . . . 88.2(3) ?
    C25 C21 C22 C24 . . . . 1.0(6) ?
    Ru1 C21 C22 C24 . . . . -63.3(4) ?
    C25 C21 C22 Ru1 . . . . 64.3(3) ?
    N1 Ru1 C22 C24 . . . . -23.3(5) ?
    C21 Ru1 C22 C24 . . . . 117.1(5) ?
    C23 Ru1 C22 C24 . . . . 37.8(3) ?
    C25 Ru1 C22 C24 . . . . 79.2(4) ?
    P2 Ru1 C22 C24 . . . . -109.8(3) ?
    P1 Ru1 C22 C24 . . . . 150.4(3) ?
    N1 Ru1 C22 C21 . . . . -140.4(3) ?
    C24 Ru1 C22 C21 . . . . -117.1(5) ?
    C23 Ru1 C22 C21 . . . . -79.3(4) ?
    C25 Ru1 C22 C21 . . . . -37.9(3) ?
    P2 Ru1 C22 C21 . . . . 133.1(3) ?
    P1 Ru1 C22 C21 . . . . 33.3(4) ?
    N1 Ru1 C23 C25 . . . . -134.6(4) ?
    C21 Ru1 C23 C25 . . . . 37.7(3) ?
    C22 Ru1 C23 C25 . . . . 80.6(4) ?
    C24 Ru1 C23 C25 . . . . 118.2(5) ?
    P2 Ru1 C23 C25 . . . . 135.2(3) ?
    P1 Ru1 C23 C25 . . . . -42.0(4) ?
    N1 Ru1 C23 C24 . . . . 107.2(3) ?
    C21 Ru1 C23 C24 . . . . -80.5(4) ?
    C22 Ru1 C23 C24 . . . . -37.6(3) ?
    C25 Ru1 C23 C24 . . . . -118.2(5) ?
    P2 Ru1 C23 C24 . . . . 17.0(4) ?
    P1 Ru1 C23 C24 . . . . -160.2(3) ?
    C21 C22 C24 C23 . . . . -0.4(6) ?
    Ru1 C22 C24 C23 . . . . -62.7(4) ?
    C21 C22 C24 Ru1 . . . . 62.3(3) ?
    C25 C23 C24 C22 . . . . -0.3(6) ?
    Ru1 C23 C24 C22 . . . . 61.9(3) ?
    C25 C23 C24 Ru1 . . . . -62.2(4) ?
    N1 Ru1 C24 C22 . . . . 164.5(3) ?
    C21 Ru1 C24 C22 . . . . -37.8(3) ?
    C23 Ru1 C24 C22 . . . . -116.7(5) ?
    C25 Ru1 C24 C22 . . . . -80.3(4) ?
    P2 Ru1 C24 C22 . . . . 74.7(3) ?
    P1 Ru1 C24 C22 . . . . -71.4(6) ?
    N1 Ru1 C24 C23 . . . . -78.8(3) ?
    C21 Ru1 C24 C23 . . . . 78.9(4) ?
    C22 Ru1 C24 C23 . . . . 116.7(5) ?
    C25 Ru1 C24 C23 . . . . 36.4(3) ?
    P2 Ru1 C24 C23 . . . . -168.6(3) ?
    P1 Ru1 C24 C23 . . . . 45.3(6) ?
    C24 C23 C25 C21 . . . . 1.0(6) ?
    Ru1 C23 C25 C21 . . . . -60.8(3) ?
    C24 C23 C25 Ru1 . . . . 61.7(4) ?
    C22 C21 C25 C23 . . . . -1.2(6) ?
    Ru1 C21 C25 C23 . . . . 62.1(3) ?
    C22 C21 C25 Ru1 . . . . -63.4(3) ?
    N1 Ru1 C25 C23 . . . . 53.9(4) ?
    C21 Ru1 C25 C23 . . . . -117.4(5) ?
    C22 Ru1 C25 C23 . . . . -79.4(4) ?
    C24 Ru1 C25 C23 . . . . -37.2(3) ?
    P2 Ru1 C25 C23 . . . . -98.8(4) ?
    P1 Ru1 C25 C23 . . . . 146.3(3) ?
    N1 Ru1 C25 C21 . . . . 171.3(3) ?
    C22 Ru1 C25 C21 . . . . 38.1(3) ?
    C24 Ru1 C25 C21 . . . . 80.2(4) ?
    C23 Ru1 C25 C21 . . . . 117.4(5) ?
    P2 Ru1 C25 C21 . . . . 18.6(5) ?
    P1 Ru1 C25 C21 . . . . -96.2(3) ?
    C14 P1 C111 C116 . . . . 121.8(5) ?
    C121 P1 C111 C116 . . . . -130.7(4) ?
    Ru1 P1 C111 C116 . . . . -9.5(5) ?
    C14 P1 C111 C112 . . . . -59.4(5) ?
    C121 P1 C111 C112 . . . . 48.2(5) ?
    Ru1 P1 C111 C112 . . . . 169.4(4) ?
    C116 C111 C112 C113 . . . . 0.9(9) ?
    P1 C111 C112 C113 . . . . -178.0(5) ?
    C111 C112 C113 C114 . . . . 0.5(10) ?
    C112 C113 C114 C115 . . . . -1.8(10) ?
    C113 C114 C115 C116 . . . . 1.6(9) ?
    C114 C115 C116 C111 . . . . -0.2(8) ?
    C112 C111 C116 C115 . . . . -1.0(8) ?
    P1 C111 C116 C115 . . . . 177.8(4) ?
    C14 P1 C121 C122 . . . . -51.4(5) ?
    C111 P1 C121 C122 . . . . -152.7(4) ?
    Ru1 P1 C121 C122 . . . . 83.2(4) ?
    C14 P1 C121 C126 . . . . 138.5(5) ?
    C111 P1 C121 C126 . . . . 37.3(5) ?
    Ru1 P1 C121 C126 . . . . -86.8(5) ?
    C126 C121 C122 C123 . . . . -1.4(8) ?
    P1 C121 C122 C123 . . . . -171.6(4) ?
    C121 C122 C123 C124 . . . . 1.9(9) ?
    C122 C123 C124 C125 . . . . -0.5(11) ?
    C123 C124 C125 C126 . . . . -1.3(11) ?
    C124 C125 C126 C121 . . . . 1.8(11) ?
    C122 C121 C126 C125 . . . . -0.4(9) ?
    P1 C121 C126 C125 . . . . 170.2(5) ?
    C04 P2 C211 C212 . . . . 141.9(4) ?
    C221 P2 C211 C212 . . . . 37.1(5) ?
    Ru1 P2 C211 C212 . . . . -87.1(4) ?
    C04 P2 C211 C216 . . . . -47.7(5) ?
    C221 P2 C211 C216 . . . . -152.5(4) ?
    Ru1 P2 C211 C216 . . . . 83.3(4) ?
    C216 C211 C212 C213 . . . . 0.9(8) ?
    P2 C211 C212 C213 . . . . 171.7(5) ?
    C211 C212 C213 C214 . . . . -0.7(9) ?
    C212 C213 C214 C215 . . . . 0.6(9) ?
    C213 C214 C215 C216 . . . . -0.7(9) ?
    C212 C211 C216 C215 . . . . -1.0(8) ?
    P2 C211 C216 C215 . . . . -171.6(4) ?
    C214 C215 C216 C211 . . . . 0.9(8) ?
    C04 P2 C221 C226 . . . . 121.5(4) ?
    C211 P2 C221 C226 . . . . -131.6(4) ?
    Ru1 P2 C221 C226 . . . . -14.7(5) ?
    C04 P2 C221 C222 . . . . -56.5(5) ?
    C211 P2 C221 C222 . . . . 50.4(5) ?
    Ru1 P2 C221 C222 . . . . 167.3(4) ?
    C226 C221 C222 C223 . . . . 2.6(9) ?
    P2 C221 C222 C223 . . . . -179.3(5) ?
    C221 C222 C223 C224 . . . . -2.5(10) ?
    C222 C223 C224 C225 . . . . 0.3(10) ?
    C223 C224 C225 C226 . . . . 1.6(9) ?
    C222 C221 C226 C225 . . . . -0.7(8) ?
    P2 C221 C226 C225 . . . . -178.8(4) ?
    C224 C225 C226 C221 . . . . -1.4(8) ?
data_global
_journal_date_recd_electronic     2012-01-27
_journal_date_accepted     2012-04-02
_journal_name_full     'Acta Crystallographica, Section E'
_journal_year     2012
_journal_volume     68
_journal_issue      5
_journal_page_first     m560
_journal_page_last     m560
_journal_paper_category     QM
_journal_paper_doi     10.1107/S1600536812014274
_journal_coeditor_code     NK2142
_publ_contact_author_name     'Dr Gao Li-bin'
_publ_contact_author_address
;
Institute of Chemistry and Pharmacy,
Qingdao Agricultural University,
Qingdao 266109, People's Republic of China;
;
_publ_contact_author_email     lbgao@126.com
_publ_contact_author_fax
                  86000000000000E294
_publ_contact_author_phone
                    86000000000000E294
_publ_section_title
;\
[1,1'-Bis(diphenylphosphanyl)ferrocene-\k^2^<i>P</i>,<i>P</i>'](\h^5^-\
cyclopentadienyl)(dicyanamido-\k<i>N</i>)ruthenium(II) dichloromethane
monosolvate
;
loop_
    _publ_author_name
    _publ_author_address
    'Libin Gao'
;
Institute of Chemistry and Pharmacy,
Qingdao Agricultural University,
Qingdao 266109, People's Republic of China
;
