# Supplementary material for: [1,1′-Bis(diphenyl­phosphan­yl)ferrocene-κ2 P,P′](η5-cyclo­penta­dien­yl)(dicyanamido-κN)ruthenium(II) dichloro­methane monosolvate
Source: Acta Crystallogr Sect E Struct Rep Online. 2012 Apr 13;68(Pt 5):m560. doi: 10.1107/S1600536812014274 (PMC3344313; doi:10.1107/S1600536812014274)
Supplement: Supplementary file 2 [file e-68-0m560-Isup2.hkl]

# 
# h,k,l, Fc-squared, Fo-squared, sigma(Fo-squared) and status flag 
# 
data_I
_shelx_title ' I         P2(1)/c      R = 0.06' 
_shelx_refln_list_code          4 
_shelx_F_calc_maximum      365.02 
_exptl_crystal_F_000      1768.00 
_reflns_d_resolution_high  0.8402 
 
loop_ 
 _symmetry_equiv_pos_as_xyz 
 'x, y, z' 
 '-x, y+1/2, -z+1/2' 
 '-x, -y, -z' 
 'x, -y-1/2, z-1/2' 
 
_cell_length_a    10.7858 
_cell_length_b    23.2456 
_cell_length_c    15.1530 
_cell_angle_alpha  90.000 
_cell_angle_beta   91.916 
_cell_angle_gamma  90.000 
 
_shelx_F_squared_multiplier     1.000 
 
loop_ 
 _refln_index_h 
 _refln_index_k 
 _refln_index_l 
 _refln_F_squared_calc 
 _refln_F_squared_meas 
 _refln_F_squared_sigma 
 _refln_observed_status 
   1   0   0    83207.57    66282.05   1659.93 o 
   2   0   0     1548.14     1677.65     48.01 o 
   3   0   0    24160.30    23490.44    595.27 o 
   4   0   0       71.16       56.32     15.34 o 
   5   0   0        0.38       52.83     22.55 o 
   6   0   0     2901.05     3015.76     94.62 o 
   7   0   0     1402.31     1409.37     61.72 o 
   8   0   0     4116.26     4064.72    126.70 o 
   9   0   0     2807.37     2747.77     99.21 o 
  10   0   0      470.21      488.34    228.47 o 
  11   0   0      725.04     1050.88     84.51 o 
   1   1   0    12736.95    12370.25    220.52 o 
   2   1   0    19309.98    19548.94    349.39 o 
   3   1   0     1085.48     1041.95     51.84 o 
   4   1   0     1334.64     1310.03     31.97 o 
   5   1   0     4857.23     4583.64    104.09 o 
   6   1   0     6012.51     5527.91    110.35 o 
   7   1   0     5444.05     5307.99    109.26 o 
   8   1   0     4898.02     4304.92     96.71 o 
   9   1   0     1194.64     1153.37     44.84 o 
  10   1   0      591.82      652.61    137.30 o 
  11   1   0       30.04       14.20     87.62 o 
  12   1   0        6.08      -15.63     66.49 o 
   0   2   0     2552.63     1367.00    395.39 o 
   1   2   0      163.12      261.86     20.23 o 
   2   2   0       22.66      -15.34     17.20 o 
   3   2   0       56.52       79.33     16.77 o 
   4   2   0        0.73      -11.71     11.71 o 
   5   2   0       95.08      110.29     30.57 o 
   6   2   0       39.13       64.28     29.09 o 
   7   2   0     2473.19     2512.00     61.74 o 
   8   2   0      603.79      540.07     31.49 o 
   9   2   0      156.22      147.88     85.61 o 
  10   2   0       11.40       48.88     65.69 o 
  11   2   0       13.69      -44.17     44.17 o 
  12   2   0       17.99      -46.32     46.32 o 
   1   3   0     1825.02     1705.57     43.47 o 
   2   3   0    12925.04    13797.58    281.83 o 
   3   3   0     6272.84     6676.92    171.92 o 
   4   3   0      631.16      567.69     39.20 o 
   5   3   0     3624.28     3643.17     74.85 o 
   6   3   0      203.82      167.02     19.80 o 
   7   3   0     2883.70     2537.94    102.50 o 
   8   3   0     7579.51     7056.80    178.60 o 
   9   3   0     3254.07     3192.37    168.26 o 
  10   3   0     1148.92     1114.65    193.83 o 
  11   3   0      277.45      241.90     76.37 o 
  12   3   0      411.46      536.22     92.99 o 
   0   4   0   113395.32    94320.05   1670.59 o 
   1   4   0    59360.44    55548.89    986.26 o 
   2   4   0    37396.86    35591.40    632.94 o 
   3   4   0     3302.49     3369.51     65.82 o 
   4   4   0     1527.73     1543.50     36.59 o 
   5   4   0     1094.88     1131.16     32.35 o 
   6   4   0      669.97      562.34     29.87 o 
   7   4   0      158.90       68.49     19.05 o 
   8   4   0      675.35      693.02     34.01 o 
   9   4   0      824.61     1013.38    197.06 o 
  10   4   0     1802.76     1654.17     77.71 o 
  11   4   0     1856.92     2434.44    130.95 o 
  12   4   0       78.62      289.91     86.95 o 
   1   5   0    26755.81    27248.97    396.30 o 
   2   5   0      626.05      754.38    123.94 o 
   3   5   0     2391.34     2526.53     50.79 o 
   4   5   0     1152.73     1124.66     29.31 o 
   5   5   0     7046.46     6835.59    130.98 o 
   6   5   0     7315.87     7112.15    138.06 o 
   7   5   0     3128.45     2886.15     66.64 o 
   8   5   0     3625.23     3328.58     77.50 o 
   9   5   0      864.09      653.57     56.14 o 
  10   5   0      735.01      659.55     60.97 o 
  11   5   0        1.90      117.17     68.35 o 
  12   5   0        0.38       58.24     68.47 o 
   0   6   0     6269.50     6276.75    201.79 o 
   1   6   0        8.92       -0.90     17.03 o 
   2   6   0     1474.57     1688.22     46.00 o 
   3   6   0     2514.50     2580.61     51.80 o 
   4   6   0     2371.64     2334.62     50.11 o 
   5   6   0      247.22       64.41     28.19 o 
   6   6   0     1985.76     1960.19    162.91 o 
   7   6   0     3329.15     2976.39     68.22 o 
   8   6   0     1326.67     1296.03    117.14 o 
   9   6   0      128.37      144.43     42.83 o 
  10   6   0       43.83       86.29     85.90 o 
  11   6   0       31.54      -55.62     55.62 o 
  12   6   0      323.41      397.89     94.04 o 
   1   7   0     4800.08     4900.75     93.10 o 
   2   7   0      499.31      430.50     19.01 o 
   3   7   0       14.26      -15.11     15.11 o 
   4   7   0     1025.08     1193.28     36.59 o 
   5   7   0     3580.85     3628.05     74.34 o 
   6   7   0     1001.10      894.49     56.46 o 
   7   7   0     1710.83     1398.50     63.99 o 
   8   7   0     4754.31     4626.34    149.54 o 
   9   7   0      692.56      705.58     61.43 o 
  10   7   0      177.76      182.61     85.47 o 
  11   7   0      135.83        9.59     60.45 o 
  12   7   0      233.47      222.37     81.37 o 
   0   8   0    16686.64    16259.19    380.17 o 
   1   8   0    25525.30    23923.84    389.95 o 
   2   8   0    26740.82    27433.51    493.91 o 
   3   8   0      327.73      351.46     29.29 o 
   4   8   0      248.28      528.87    128.21 o 
   5   8   0      116.29      103.22     28.48 o 
   6   8   0        0.66      170.11    139.00 o 
   7   8   0       39.09       -6.57     26.79 o 
   8   8   0        0.50       18.02     32.72 o 
   9   8   0     2405.25     2451.18     97.99 o 
  10   8   0     1393.81     1633.33     80.47 o 
  11   8   0      720.77      788.17     96.60 o 
  12   8   0       38.65      -63.76     67.36 o 
   1   9   0      581.17      660.18     51.86 o 
   2   9   0     2610.54     2768.44     75.43 o 
   3   9   0     2337.16     2195.68     74.34 o 
   4   9   0     9106.44     8771.45    238.64 o 
   5   9   0     9703.73     9378.08    175.00 o 
   6   9   0     5143.37     5069.57    151.81 o 
   7   9   0     4662.04     4495.05    143.03 o 
   8   9   0     4773.78     4356.14    141.47 o 
   9   9   0      340.31      368.37     53.99 o 
  10   9   0      153.81      215.91     66.43 o 
  11   9   0       33.22      127.92     75.09 o 
  12   9   0        2.96       26.68     72.36 o 
   0  10   0      943.42     1027.67     66.11 o 
   1  10   0      292.09      285.58     15.68 o 
   2  10   0      539.61      389.67     35.79 o 
   3  10   0     5198.61     4351.78    125.95 o 
   4  10   0     2228.70     2111.17     74.22 o 
   5  10   0       96.15       57.60     27.61 o 
   6  10   0     1335.26     1236.28     61.32 o 
   7  10   0      682.35      567.02     49.98 o 
   8  10   0      165.73      164.89     45.22 o 
   9  10   0       69.13      105.90     47.37 o 
  10  10   0      275.16      186.24     39.38 o 
  11  10   0       97.43      471.71     99.74 o 
   1  11   0      805.02      878.76     31.79 o 
   2  11   0     1176.22     1265.30     22.60 o 
   3  11   0      632.41      629.21     27.72 o 
   4  11   0     1865.07     1924.49     71.02 o 
   5  11   0     2052.80     1995.57     75.67 o 
   6  11   0      209.11      320.36     43.13 o 
   7  11   0      948.70      839.79     55.80 o 
   8  11   0     1495.10     1536.13     79.45 o 
   9  11   0     1033.78      989.12    179.13 o 
  10  11   0       32.92      -51.90     51.90 o 
  11  11   0       15.49      -19.82     64.51 o 
   0  12   0    12311.07    12223.59    225.41 o 
   1  12   0    13369.71    12964.83    168.77 o 
   2  12   0    14094.23    14734.37    190.97 o 
   3  12   0     1359.09     1298.90    164.68 o 
   4  12   0      107.45       96.02     29.41 o 
   5  12   0      217.50      238.35     37.89 o 
   6  12   0      941.88      830.43     55.80 o 
   7  12   0        7.81       27.96     37.95 o 
   8  12   0       52.01      -29.41     29.41 o 
   9  12   0     1282.60     1477.41    150.56 o 
  10  12   0      612.00      707.85     95.43 o 
  11  12   0      473.54      680.88    119.84 o 
   1  13   0     1767.44     1788.59     52.26 o 
   2  13   0        1.09      -25.86     25.86 o 
   3  13   0     6520.76     6884.70    111.29 o 
   4  13   0     7994.35     7668.84    215.98 o 
   5  13   0     8139.70     7896.50    224.23 o 
   6  13   0     2766.28     2865.35    105.37 o 
   7  13   0     1676.49     1486.55     76.31 o 
   8  13   0     2316.82     2339.92     99.30 o 
   9  13   0     2044.83     2224.86    125.83 o 
  10  13   0      192.22      171.92     76.37 o 
  11  13   0       27.78       54.11     81.78 o 
   0  14   0      694.32      580.74     29.21 o 
   1  14   0      284.82      258.33     14.67 o 
   2  14   0     7230.24     7243.35    117.26 o 
   3  14   0     6994.23     6608.90    138.65 o 
   4  14   0     1742.70     1761.87     70.38 o 
   5  14   0      172.43      205.86     37.60 o 
   6  14   0     1337.01     1327.07     67.07 o 
   7  14   0       22.52       47.20     44.58 o 
   8  14   0       28.00       39.46     38.92 o 
   9  14   0      315.00       88.11     83.40 o 
  10  14   0      531.83      576.27     99.79 o 
  11  14   0      286.90      407.14     96.77 o 
   1  15   0       64.93       76.63     30.96 o 
   2  15   0      619.19      629.08     37.16 o 
   3  15   0      641.28      538.78    112.32 o 
   4  15   0     8690.77     9520.81    153.25 o 
   5  15   0     1939.71     2063.86    127.40 o 
   6  15   0       58.44       45.91     33.30 o 
   7  15   0       34.41       35.20     31.07 o 
   8  15   0       25.31      -63.58     63.58 o 
   9  15   0      264.27      395.34     93.92 o 
  10  15   0      465.24      291.07     92.88 o 
   0  16   0      534.56      458.90     58.88 o 
   1  16   0     2448.65     2282.39     48.72 o 
   2  16   0     1177.56     1213.87     43.88 o 
   3  16   0      144.96       95.68     33.29 o 
   4  16   0      249.57      253.40     29.00 o 
   5  16   0      785.49      779.14     41.70 o 
   6  16   0       36.54      -46.85     50.80 o 
   7  16   0      300.25      423.47     85.26 o 
   8  16   0      411.06      621.72     89.74 o 
   9  16   0       27.29      -63.53     73.00 o 
  10  16   0       30.55      -66.95     78.58 o 
   1  17   0       84.17       94.91     35.29 o 
   2  17   0       12.60       14.15     40.25 o 
   3  17   0      198.43      225.73     42.35 o 
   4  17   0      725.32      760.14     53.65 o 
   5  17   0     3813.51     4124.67     98.18 o 
   6  17   0     4269.47     4688.36    170.99 o 
   7  17   0     1700.66     1982.84    117.17 o 
   8  17   0      548.76      444.68     83.29 o 
   9  17   0      322.61      180.06     80.15 o 
  10  17   0      235.25      182.50     87.06 o 
   0  18   0      231.09      284.91     44.00 o 
   1  18   0     1240.15     1316.55     49.11 o 
   2  18   0     2422.27     2448.22     57.45 o 
   3  18   0     2911.94     2841.67     60.93 o 
   4  18   0     3013.81     2981.87     77.54 o 
   5  18   0      400.10      385.10     87.82 o 
   6  18   0      319.42      183.61     34.79 o 
   7  18   0      133.89      170.87     68.58 o 
   8  18   0      282.31      437.59     97.64 o 
   9  18   0      425.30      544.13    101.25 o 
   1  19   0      134.60      105.53     27.87 o 
   2  19   0       78.18      103.14     75.68 o 
   3  19   0      735.18      723.74     57.86 o 
   4  19   0     2042.10     2202.02     66.57 o 
   5  19   0      854.26      874.72     48.86 o 
   6  19   0      126.25      136.71     35.34 o 
   7  19   0      127.07      112.53     37.71 o 
   8  19   0        9.83       76.66     77.77 o 
   9  19   0       38.36      -55.85     55.85 o 
   0  20   0     1070.35      971.60     65.62 o 
   1  20   0      136.06      179.00    125.60 o 
   2  20   0        1.26      -53.17     60.27 o 
   3  20   0        2.56      -12.18     41.58 o 
   4  20   0      106.81      -11.32    106.68 o 
   5  20   0      778.39      775.11     48.44 o 
   6  20   0       16.90       51.98    132.17 o 
   7  20   0      790.46     1053.43     69.57 o 
   8  20   0      268.24      377.45     69.57 o 
   1  21   0       89.02       27.68     62.13 o 
   2  21   0        6.04      -13.97     28.00 o 
   3  21   0      267.81      283.84     29.67 o 
   4  21   0      615.89      569.20     88.78 o 
   5  21   0     2498.60     2782.24     83.55 o 
   6  21   0     3338.18     3669.90    199.73 o 
   7  21   0      782.13      988.60     58.77 o 
   8  21   0       23.71      -33.50     33.50 o 
   0  22   0      422.91      405.04     61.20 o 
   1  22   0     1023.83      939.34     48.80 o 
   2  22   0      319.06      317.07     58.00 o 
   3  22   0     1082.53     1124.53     54.59 o 
   4  22   0      832.63      808.75     50.32 o 
   5  22   0      485.79      432.03     49.02 o 
   6  22   0       38.91      -33.10     33.10 o 
   7  22   0       76.03      -12.44    211.91 o 
   1  23   0       80.11       77.09     36.59 o 
   2  23   0      533.08      574.31     52.51 o 
   3  23   0      156.79      214.37    155.15 o 
   4  23   0      374.18      393.30     60.27 o 
   5  23   0      336.30      185.47     55.07 o 
   6  23   0      101.66      144.35     63.55 o 
   7  23   0       92.07      244.45    190.46 o 
   0  24   0      119.17      162.62     57.07 o 
   1  24   0        8.36      110.84     36.34 o 
   2  24   0      656.40      629.66     77.45 o 
   3  24   0      403.20      321.02     43.01 o 
   4  24   0       34.58       46.15     48.76 o 
   5  24   0        0.10      -45.80     45.80 o 
   6  24   0       31.66      188.86     69.77 o 
   1  25   0       88.92       41.20     63.03 o 
   2  25   0       95.94       32.84     35.65 o 
   3  25   0      184.88       96.87     56.41 o 
   4  25   0      204.18      215.40     59.22 o 
   5  25   0      453.94      580.16     78.52 o 
   0  26   0     1547.33     1414.54    100.55 o 
   1  26   0      396.34      331.04     94.94 o 
   2  26   0       10.27      -33.21     33.21 o 
   3  26   0      231.29      342.65     66.64 o 
   4  26   0      169.48      213.94     59.75 o 
   1  27   0      599.25      544.50     54.37 o 
   2  27   0      312.93      552.25     53.14 o 
 -12   1   1      179.98      353.72     85.15 o 
 -11   1   1        5.43      -36.33     36.33 o 
 -10   1   1      679.29      584.18     39.35 o 
  -9   1   1     3895.06     3482.51     89.01 o 
  -8   1   1     3871.10     3515.68     80.35 o 
  -7   1   1     5393.17     5238.42    144.95 o 
  -6   1   1      862.19      846.46     30.04 o 
  -5   1   1      208.52      226.08     16.63 o 
  -4   1   1     4454.27     3945.93     77.56 o 
  -3   1   1       23.98       32.94      8.70 o 
  -2   1   1       18.57       32.03     13.66 o 
  -1   1   1      654.46      681.50     14.76 o 
   0   1   1    11087.11     1383.94   3286.66 o 
   1   1   1    26016.78    27427.44    487.13 o 
   2   1   1    11060.79    11738.77    211.53 o 
   3   1   1     2507.53     2938.84    110.38 o 
   4   1   1     4578.89     4372.72     85.60 o 
   5   1   1      597.00      686.15     26.15 o 
   6   1   1      928.82     1074.63     39.20 o 
   7   1   1        8.97       10.48     14.65 o 
   8   1   1      385.54      360.05     28.01 o 
   9   1   1      941.47      991.55     66.61 o 
  10   1   1     1023.40     1015.03     53.48 o 
  11   1   1      422.77      413.15     44.01 o 
  12   1   1     1012.64     1013.10     87.70 o 
 -12   2   1        0.48      -80.32    169.57 o 
 -11   2   1       51.94      -31.68     31.68 o 
 -10   2   1      230.13      132.32     30.63 o 
  -9   2   1       45.51       95.20     50.48 o 
  -8   2   1      182.86      230.65     41.67 o 
  -7   2   1     4676.76     4216.72     89.29 o 
  -6   2   1    26490.66    24846.69    450.87 o 
  -5   2   1    11366.61    10838.72    259.68 o 
  -4   2   1     4192.68     3909.97     77.26 o 
  -3   2   1    10543.00    10589.62    193.15 o 
  -2   2   1     6110.50     6454.48    118.41 o 
  -1   2   1    45559.96    41443.14   1182.78 o 
   0   2   1    94393.38    83073.75   1200.62 o 
   1   2   1    25919.57    26027.35    377.59 o 
   2   2   1     8590.77     9376.82    169.84 o 
   3   2   1     8972.52     9062.32    166.15 o 
   4   2   1    11793.48    11375.80    555.55 o 
   5   2   1     4451.38     4319.77     86.71 o 
   6   2   1    10937.57    10478.22    506.13 o 
   7   2   1     5390.85     5160.56    283.31 o 
   8   2   1     4369.87     4645.14     84.76 o 
   9   2   1     2089.02     2243.45     69.14 o 
  10   2   1     2592.19     2835.12     80.58 o 
  11   2   1     1274.10     1400.18     92.35 o 
  12   2   1      514.11      390.05     65.62 o 
 -12   3   1      407.31      473.84    198.80 o 
 -11   3   1      966.30      742.96     61.90 o 
 -10   3   1     1780.84     1904.03     85.73 o 
  -9   3   1     1968.84     1719.16    233.94 o 
  -8   3   1     3220.91     3161.21     76.06 o 
  -7   3   1     7087.30     6489.43    129.81 o 
  -6   3   1     5931.54     5550.43    402.54 o 
  -5   3   1      548.87      474.40     48.91 o 
  -4   3   1     9050.39     8742.92    268.46 o 
  -3   3   1     5695.74     5663.96    106.24 o 
  -2   3   1    90291.98    83675.20   1483.60 o 
  -1   3   1     3615.28     3429.80     63.67 o 
   0   3   1    18428.23    18888.38    274.63 o 
   1   3   1    28994.81    27771.99    410.92 o 
   2   3   1    32112.38    32142.16    572.21 o 
   3   3   1        8.17       56.82     62.45 o 
   4   3   1      467.37      633.33     21.45 o 
   5   3   1      722.87      705.44     34.67 o 
   6   3   1     1164.28     1373.76    105.37 o 
   7   3   1      877.52      962.47     66.75 o 
   8   3   1      138.67      156.46     22.54 o 
   9   3   1      165.90      189.46     48.33 o 
  10   3   1       20.54      -50.39     50.39 o 
  11   3   1       98.81      112.81     59.63 o 
  12   3   1      872.10      953.00     84.04 o 
 -12   4   1        1.52      -60.41    198.13 o 
 -11   4   1       30.86      -34.93     34.93 o 
 -10   4   1       96.56       28.77     37.60 o 
  -9   4   1      162.34      338.20     51.73 o 
  -8   4   1       61.65      137.39     65.82 o 
  -7   4   1      701.65      620.47     46.87 o 
  -6   4   1     2212.45     2365.86     55.50 o 
  -5   4   1     2448.99     2358.10     52.48 o 
  -4   4   1     5642.06     5537.20    105.99 o 
  -3   4   1       78.29       56.21     34.44 o 
  -2   4   1     1836.07     1875.96     55.56 o 
  -1   4   1      230.63      375.41     30.77 o 
   0   4   1     2381.48     2271.39     30.93 o 
   1   4   1    12838.83    12705.30    161.15 o 
   2   4   1    11328.21    12387.49    182.43 o 
   3   4   1      712.82      667.55     23.39 o 
   4   4   1      721.32      783.00     99.15 o 
   5   4   1     1575.55     1501.27     38.35 o 
   6   4   1     6465.35     6330.68    124.69 o 
   7   4   1     4791.40     4840.16    149.98 o 
   8   4   1        2.73      -10.12     35.75 o 
   9   4   1      262.73      205.09     36.71 o 
  10   4   1      138.40       96.77     53.82 o 
  11   4   1        9.74      -54.63     54.63 o 
  12   4   1       72.38       95.84     69.86 o 
 -12   5   1      337.14      366.30    251.72 o 
 -11   5   1      133.02       52.54     52.66 o 
 -10   5   1       35.63      145.53     45.16 o 
  -9   5   1     1531.98     1345.90     72.71 o 
  -8   5   1     4609.56     4154.87    212.84 o 
  -7   5   1     1470.53     1284.27     43.50 o 
  -6   5   1       12.91       72.65     30.92 o 
  -5   5   1     2058.83     2140.08    108.66 o 
  -4   5   1      423.79      402.97     17.26 o 
  -3   5   1       65.47       34.41     21.53 o 
  -2   5   1    16054.05    16099.78    289.17 o 
  -1   5   1     3833.79     4040.28     62.08 o 
   0   5   1    11810.31    13309.35    169.24 o 
   1   5   1    14041.91    14837.42    188.28 o 
   2   5   1     3209.22     3106.95     49.05 o 
   3   5   1    13432.41    13239.51    310.31 o 
   4   5   1     2362.83     2369.35     50.48 o 
   5   5   1     5379.62     5520.35    108.09 o 
   6   5   1     7524.35     7494.49    144.86 o 
   7   5   1       81.46       64.74     33.48 o 
   8   5   1     3728.21     3907.04    108.43 o 
   9   5   1      657.96      807.88     74.16 o 
  10   5   1        2.84      -41.15     41.15 o 
  11   5   1      415.03      419.40     79.16 o 
  12   5   1      290.26      123.27     62.48 o 
 -12   6   1       65.74      102.38    126.70 o 
 -11   6   1      120.13      116.76     55.16 o 
 -10   6   1       18.42      -31.15     31.15 o 
  -9   6   1       40.44      -27.78     27.78 o 
  -8   6   1     1973.33     1600.93     76.37 o 
  -7   6   1     3026.63     2729.97     64.67 o 
  -6   6   1     6455.17     5899.14    116.54 o 
  -5   6   1     7073.63     6682.65    135.62 o 
  -4   6   1    10408.19    10020.93    185.13 o 
  -3   6   1     8282.42     8135.87    149.94 o 
  -2   6   1    10519.35    10327.20    187.47 o 
  -1   6   1      460.57      487.64     12.86 o 
   0   6   1    17074.20    17314.92    219.77 o 
   1   6   1     9046.60     8905.25    114.64 o 
   2   6   1       13.62       63.87     29.67 o 
   3   6   1      845.35     1060.39     34.49 o 
   4   6   1    10700.54    10985.52    201.79 o 
   5   6   1    31846.16    32226.62    612.56 o 
   6   6   1    15622.42    15548.31    507.45 o 
   7   6   1     1486.35     1371.71     74.39 o 
   8   6   1     2923.81     2952.36     78.57 o 
   9   6   1     1024.46      985.38     78.35 o 
  10   6   1     2540.50     2664.02    123.56 o 
  11   6   1      361.13      274.62     81.02 o 
  12   6   1        0.84      -48.76     48.76 o 
 -12   7   1      438.80      664.92    162.04 o 
 -11   7   1     1055.61      988.81     75.56 o 
 -10   7   1      758.57      782.83     67.30 o 
  -9   7   1     2038.30     2080.02     90.03 o 
  -8   7   1     4323.36     4193.98    137.22 o 
  -7   7   1     2743.43     2381.96     90.15 o 
  -6   7   1      986.74      869.78     29.92 o 
  -5   7   1      854.57      943.10     28.42 o 
  -4   7   1     1368.50     1230.86     74.83 o 
  -3   7   1     1271.24     1242.17     28.48 o 
  -2   7   1     3758.69     3578.84     68.49 o 
  -1   7   1    16504.97    16097.65    236.90 o 
   0   7   1    18460.11    17858.42    227.09 o 
   1   7   1     8295.94     7946.50    103.24 o 
   2   7   1    18182.67    18540.58    336.22 o 
   3   7   1     4004.79     3992.13    214.44 o 
   4   7   1     3794.86     3599.18     71.07 o 
   5   7   1     3931.31     4280.44     85.71 o 
   6   7   1      479.23      492.73     54.05 o 
   7   7   1      641.41      644.62     36.48 o 
   8   7   1       27.04      -14.29     24.21 o 
   9   7   1       27.20      114.96     57.19 o 
  10   7   1      137.94      303.04     68.52 o 
  11   7   1      473.94      555.40     90.32 o 
  12   7   1      287.77      179.07     69.92 o 
 -12   8   1      150.26      278.94    133.50 o 
 -11   8   1       19.17       21.39     47.48 o 
 -10   8   1      411.78      485.95     58.64 o 
  -9   8   1      248.82      122.23     41.38 o 
  -8   8   1       26.40       58.88     45.80 o 
  -7   8   1       86.04       89.91     35.51 o 
  -6   8   1      900.82      744.45     29.69 o 
  -5   8   1      185.85      192.52     18.19 o 
  -4   8   1    11665.06    11554.02    258.52 o 
  -3   8   1     5512.61     4991.79     94.61 o 
  -2   8   1      786.02      579.81     14.59 o 
  -1   8   1     5933.75     5905.03     90.47 o 
   0   8   1      131.56      194.47     31.40 o 
   1   8   1     4428.61     4325.32     62.93 o 
   2   8   1     2890.62     3200.06     53.55 o 
   3   8   1      494.34      521.50     62.31 o 
   4   8   1     1157.75      954.09     77.81 o 
   5   8   1     3418.44     3687.14     98.57 o 
   6   8   1     2373.14     2238.72    121.67 o 
   7   8   1     5366.59     5579.46    180.06 o 
   8   8   1     2654.80     2536.27    111.82 o 
   9   8   1       15.22       13.48     49.87 o 
  10   8   1       23.88       72.94     63.06 o 
  11   8   1        0.32      -52.08     52.08 o 
  12   8   1       98.97      -54.58     54.58 o 
 -12   9   1      133.16      143.44    102.99 o 
 -11   9   1       67.58      -38.53     38.53 o 
 -10   9   1      135.71       65.79     39.87 o 
  -9   9   1      631.45      563.25     55.97 o 
  -8   9   1     1269.64     1109.00     67.36 o 
  -7   9   1     2805.40     2407.76     92.18 o 
  -6   9   1        0.03      -25.17     25.17 o 
  -5   9   1     3202.26     3083.47     73.32 o 
  -4   9   1     2187.69     2040.43     44.44 o 
  -3   9   1    12740.89    12798.02    232.81 o 
  -2   9   1     3832.41     4071.36    115.84 o 
  -1   9   1     2193.00     2038.04     31.27 o 
   0   9   1      925.54      829.04     16.93 o 
   1   9   1     2322.20     2592.76     38.03 o 
   2   9   1     4570.03     4626.15     75.06 o 
   3   9   1     4345.42     4127.71     86.28 o 
   4   9   1      228.33      177.45     21.67 o 
   5   9   1     1699.93     1488.30     47.51 o 
   6   9   1     2719.58     2806.25    252.88 o 
   7   9   1      110.60      145.08     30.15 o 
   8   9   1      956.42      968.75     85.26 o 
   9   9   1        2.52      -31.33     48.94 o 
  10   9   1      212.09       58.99     64.40 o 
  11   9   1       75.55      -54.23     54.23 o 
  12   9   1      103.55        0.00     62.01 o 
 -11  10   1       13.16       -9.71     46.44 o 
 -10  10   1      183.85       70.44     48.07 o 
  -9  10   1       16.86      130.48     45.16 o 
  -8  10   1     3336.07     2719.58    107.29 o 
  -7  10   1     2130.70     2203.82     89.39 o 
  -6  10   1     1096.06      972.65     58.93 o 
  -5  10   1     3406.18     3160.95    105.20 o 
  -4  10   1      666.24      420.73     42.20 o 
  -3  10   1     3829.15     3452.94     68.09 o 
  -2  10   1    10965.33    11218.49    187.79 o 
  -1  10   1     1831.14     1818.61     29.36 o 
   0  10   1      216.06      190.15     11.72 o 
   1  10   1    12124.48    12396.78    160.51 o 
   2  10   1    17325.85    18375.78    257.32 o 
   3  10   1     1852.07     1974.61     50.61 o 
   4  10   1     9139.40     9531.29    304.76 o 
   5  10   1    10118.02    10161.18    198.27 o 
   6  10   1     5417.40     5749.22    123.87 o 
   7  10   1     1111.36     1366.71     83.58 o 
   8  10   1     2794.65     2879.76    126.64 o 
   9  10   1     3224.43     3472.18    142.34 o 
  10  10   1     1784.54     1905.43    110.89 o 
  11  10   1      328.71      468.39     82.30 o 
 -11  11   1     1208.81     1294.56    242.01 o 
 -10  11   1     2890.44     2848.32    122.58 o 
  -9  11   1     2563.09     2544.41    109.73 o 
  -8  11   1      995.25      998.98     66.55 o 
  -7  11   1      200.86      227.48     42.37 o 
  -6  11   1      885.39      843.97     54.75 o 
  -5  11   1     3951.70     3700.54    119.03 o 
  -4  11   1     1132.73     1141.90     55.74 o 
  -3  11   1      429.32      294.28     21.82 o 
  -2  11   1    10198.95     9563.85    191.51 o 
  -1  11   1    18723.53    18100.13    232.48 o 
   0  11   1    11842.91    11285.71    147.22 o 
   1  11   1     1657.93     1570.80     69.69 o 
   2  11   1     4583.01     4670.41     72.78 o 
   3  11   1     5730.52     5760.61     94.00 o 
   4  11   1     5143.08     5148.62    155.82 o 
   5  11   1     3239.93     3631.20    126.64 o 
   6  11   1     1248.30     1197.69     77.77 o 
   7  11   1      517.25      638.57     77.94 o 
   8  11   1      983.63      934.06     78.46 o 
   9  11   1        9.17        5.99     57.42 o 
  10  11   1      667.26      541.16     84.45 o 
  11  11   1      959.42      943.53     99.15 o 
 -11  12   1      294.85      310.95    230.13 o 
 -10  12   1       24.98      -41.85     41.85 o 
  -9  12   1      536.49      471.13     56.73 o 
  -8  12   1     2629.57     2520.87    102.93 o 
  -7  12   1      591.36      673.97     58.76 o 
  -6  12   1        0.78      -30.63     30.63 o 
  -5  12   1      703.45      748.54     53.30 o 
  -4  12   1     4888.24     4529.57    137.11 o 
  -3  12   1    16519.24    15812.09    286.97 o 
  -2  12   1    13923.65    13976.77    181.83 o 
  -1  12   1       29.34      -31.22     31.22 o 
   0  12   1     7557.34     7949.99    106.29 o 
   1  12   1     2342.05     2198.36     82.64 o 
   2  12   1      273.47      386.32     25.51 o 
   3  12   1      112.32      160.99     16.50 o 
   4  12   1       61.12      -27.03     28.13 o 
   5  12   1      370.80      334.89     48.59 o 
   6  12   1     1328.57     1412.16     80.09 o 
   7  12   1      494.90      486.88     71.60 o 
   8  12   1      381.87      545.35     73.87 o 
   9  12   1     1915.51     2208.87    116.53 o 
  10  12   1      689.73      522.74     80.73 o 
  11  12   1        1.13      -52.77     52.77 o 
 -11  13   1       48.70      106.88     99.62 o 
 -10  13   1       90.92      -34.76     34.76 o 
  -9  13   1      190.73      153.90     53.88 o 
  -8  13   1      861.70      923.07     70.15 o 
  -7  13   1      384.10      258.87     43.88 o 
  -6  13   1      114.93      158.03     40.39 o 
  -5  13   1      692.01      779.86     56.84 o 
  -4  13   1     2877.64     2933.35    100.03 o 
  -3  13   1       40.27      -24.88     24.88 o 
  -2  13   1      176.72      156.56     29.06 o 
  -1  13   1      739.77      730.16     18.82 o 
   0  13   1      182.92      238.95     52.57 o 
   1  13   1      198.00      226.26     28.53 o 
   2  13   1      867.16      779.86     18.68 o 
   3  13   1      736.05      802.77     26.87 o 
   4  13   1        4.01       -1.36     17.98 o 
   5  13   1     1043.64      996.42     67.42 o 
   6  13   1      203.63      233.12     51.67 o 
   7  13   1       32.71       14.53     43.59 o 
   8  13   1      395.85      493.21     76.14 o 
   9  13   1      383.14      375.75     77.13 o 
  10  13   1      529.68      624.56     85.26 o 
  11  13   1       18.74      -65.44     65.44 o 
 -11  14   1       15.02      -73.93     73.93 o 
 -10  14   1      427.45      446.19    142.02 o 
  -9  14   1      255.74      136.87     48.53 o 
  -8  14   1      398.44      160.59     45.39 o 
  -7  14   1      468.74      297.52     49.87 o 
  -6  14   1        4.17      107.87     35.74 o 
  -5  14   1      464.35      504.25     48.36 o 
  -4  14   1     1118.78     1114.87     56.55 o 
  -3  14   1     2989.70     2942.94    153.24 o 
  -2  14   1     1427.40     1272.93     25.70 o 
  -1  14   1     2490.42     2290.74     37.86 o 
   0  14   1     1947.63     1802.16     44.73 o 
   1  14   1     1214.88     1101.55     52.10 o 
   2  14   1      460.56      417.18     21.23 o 
   3  14   1      300.28      279.95     41.07 o 
   4  14   1      166.86      133.35     21.97 o 
   5  14   1     4397.32     4557.94    152.22 o 
   6  14   1     2789.10     3012.10    120.89 o 
   7  14   1     1719.62     2021.67    102.52 o 
   8  14   1     2220.93     2277.98    115.89 o 
   9  14   1     1075.59     1117.54     97.76 o 
  10  14   1      270.20      384.06     77.71 o 
  11  14   1       78.03      -62.19     72.19 o 
 -10  15   1     1243.49     1447.01    255.61 o 
  -9  15   1     1449.78     1528.57     88.23 o 
  -8  15   1     1167.25      929.35     71.90 o 
  -7  15   1       71.26       24.24     37.55 o 
  -6  15   1      402.40      328.90     43.76 o 
  -5  15   1     1538.45     1373.39     67.19 o 
  -4  15   1     1310.63     1117.60     55.62 o 
  -3  15   1      193.87      177.21     21.58 o 
  -2  15   1     6181.22     6138.56    101.34 o 
  -1  15   1    13895.97    13671.64    179.61 o 
   0  15   1    11000.39    10512.29    140.13 o 
   1  15   1     3494.69     3116.14    106.93 o 
   2  15   1     3153.13     3332.59     62.54 o 
   3  15   1     5415.01     5741.09     97.39 o 
   4  15   1     1761.77     1742.27     51.88 o 
   5  15   1     1113.52     1209.91     70.82 o 
   6  15   1      967.35      989.79     76.84 o 
   7  15   1       69.33      101.01     59.40 o 
   8  15   1        6.24      137.16     67.88 o 
   9  15   1      141.18      266.08     75.03 o 
  10  15   1      718.57      699.37     89.10 o 
 -10  16   1       39.13      -76.84     76.84 o 
  -9  16   1      652.34      700.96     58.69 o 
  -8  16   1     1335.27     1297.95     81.14 o 
  -7  16   1      619.91      593.41     63.70 o 
  -6  16   1      199.47      219.58     41.85 o 
  -5  16   1     2951.29     2859.77    105.61 o 
  -4  16   1     4404.10     4297.26     94.49 o 
  -3  16   1     7891.43     7794.09    126.91 o 
  -2  16   1     7488.83     7552.91    122.84 o 
  -1  16   1        0.69      108.40    128.47 o 
   0  16   1     3158.76     3170.03     97.56 o 
   1  16   1      310.01      398.34     47.35 o 
   2  16   1       82.72      138.38     54.16 o 
   3  16   1        3.09       -5.05     70.32 o 
   4  16   1      101.30       94.68     36.94 o 
   5  16   1      650.93      634.30     36.47 o 
   6  16   1     1587.22     1757.51    230.39 o 
   7  16   1     2037.55     2270.42    115.49 o 
   8  16   1     1633.22     1956.86    118.28 o 
   9  16   1     1259.49     1475.57    107.00 o 
  10  16   1      154.25       92.47     80.15 o 
 -10  17   1      154.64      201.21     96.89 o 
  -9  17   1       58.85      -39.23     77.88 o 
  -8  17   1        8.83      -31.38     31.38 o 
  -7  17   1       27.95       14.59     36.15 o 
  -6  17   1        0.36      -34.58     34.58 o 
  -5  17   1      166.07      130.71     43.71 o 
  -4  17   1     1231.94     1202.61     73.93 o 
  -3  17   1       24.30       34.93     96.74 o 
  -2  17   1      146.34      124.97     47.85 o 
  -1  17   1      107.55       43.20     34.35 o 
   0  17   1       52.75      261.31     46.89 o 
   1  17   1       56.74       60.94     17.04 o 
   2  17   1      156.51      146.26     32.49 o 
   3  17   1      533.56      563.63     27.67 o 
   4  17   1     1109.08     1085.95     36.72 o 
   5  17   1      373.94      357.55     48.36 o 
   6  17   1        2.78      -18.29     18.29 o 
   7  17   1       42.06      -45.57     45.57 o 
   8  17   1        1.95      -57.19     57.19 o 
   9  17   1      290.98      232.77     78.64 o 
  10  17   1      721.50      687.28    102.35 o 
  -9  18   1       11.28      236.67     96.60 o 
  -8  18   1        0.18      -75.44     75.44 o 
  -7  18   1        4.75      -31.90     31.90 o 
  -6  18   1        0.23      -30.43     30.43 o 
  -5  18   1      393.40      286.61     25.88 o 
  -4  18   1      181.92      329.56     41.84 o 
  -3  18   1        1.74      -12.77     30.53 o 
  -2  18   1      361.17      340.32     37.28 o 
  -1  18   1     1744.81     1646.26     43.20 o 
   0  18   1     1522.39     1484.97     82.15 o 
   1  18   1       36.53       22.66     27.96 o 
   2  18   1      175.94      158.27     23.06 o 
   3  18   1      174.28      128.73     24.48 o 
   4  18   1       61.88       38.02     24.72 o 
   5  18   1       74.76      103.00     47.89 o 
   6  18   1      848.82      967.33     47.29 o 
   7  18   1     2404.65     2710.85     92.99 o 
   8  18   1     1251.10     1454.47    109.56 o 
   9  18   1        6.39      -52.13     52.13 o 
  -9  19   1      142.24      226.44     92.24 o 
  -8  19   1      174.63      188.54     85.90 o 
  -7  19   1      199.84       61.78     71.14 o 
  -6  19   1      594.82      639.63     35.84 o 
  -5  19   1     1180.53     1293.20     54.29 o 
  -4  19   1      685.85      686.03     42.78 o 
  -3  19   1      177.62      114.94     93.38 o 
  -2  19   1      228.80      272.42     60.26 o 
  -1  19   1     3427.91     3200.16     80.98 o 
   0  19   1     5102.87     4936.90    109.90 o 
   1  19   1     1714.19     1389.53    138.24 o 
   2  19   1      125.50       74.00     30.55 o 
   3  19   1      638.66      610.29     45.53 o 
   4  19   1     1288.94     1368.98     60.76 o 
   5  19   1     3486.03     3753.49     93.93 o 
   6  19   1     1060.02     1174.93     55.39 o 
   7  19   1       72.57       24.53     33.30 o 
   8  19   1      373.62      462.87     76.84 o 
   9  19   1      582.38      616.43     97.99 o 
  -8  20   1      141.80       45.51     82.76 o 
  -7  20   1      680.64      690.91    119.76 o 
  -6  20   1      471.46      493.17    162.30 o 
  -5  20   1      838.91      877.51     50.26 o 
  -4  20   1     2987.71     3139.93    103.22 o 
  -3  20   1     4293.89     4290.69     83.26 o 
  -2  20   1     2658.05     2711.75     75.10 o 
  -1  20   1      185.40      265.74     34.58 o 
   0  20   1      201.66      324.81     52.05 o 
   1  20   1       13.50       15.26     28.52 o 
   2  20   1      300.39      302.59     28.20 o 
   3  20   1      337.27      314.61     29.29 o 
   4  20   1      125.96      195.05     39.47 o 
   5  20   1      958.34      941.58     90.55 o 
   6  20   1      729.02      784.64    113.28 o 
   7  20   1      974.62     1186.59    178.52 o 
   8  20   1     1213.88     1626.11     76.66 o 
  -8  21   1       29.53      -34.88     34.88 o 
  -7  21   1        2.85      -47.01     55.33 o 
  -6  21   1       35.53      -28.94     60.39 o 
  -5  21   1      421.79      447.00     43.99 o 
  -4  21   1      553.07      511.59    106.83 o 
  -3  21   1       65.01      212.46     72.86 o 
  -2  21   1        7.74       42.53     40.95 o 
  -1  21   1      120.73      180.06     69.02 o 
   0  21   1       19.02       23.93     60.10 o 
   1  21   1     1553.23     1351.07     51.01 o 
   2  21   1     1049.03      976.59     48.89 o 
   3  21   1      902.10      918.07     38.80 o 
   4  21   1      882.81      887.53     39.12 o 
   5  21   1      151.21      158.60     70.33 o 
   6  21   1        5.41      -51.97    133.53 o 
   7  21   1        6.77      -15.98     53.35 o 
   8  21   1       38.76      -51.38     51.38 o 
  -7  22   1       15.31      -56.23    143.06 o 
  -6  22   1        3.79       68.46     38.29 o 
  -5  22   1        0.11      -37.25    100.26 o 
  -4  22   1       58.86       44.73     78.38 o 
  -3  22   1       71.56       78.85    109.96 o 
  -2  22   1      159.53      137.24     54.08 o 
  -1  22   1      556.90      543.34     44.84 o 
   0  22   1      190.76      193.87     35.17 o 
   1  22   1      185.32      293.91     63.85 o 
   2  22   1      400.85      358.80     43.17 o 
   3  22   1        1.54       -1.44     72.77 o 
   4  22   1       78.67       47.79     32.22 o 
   5  22   1      121.77      -40.21    135.28 o 
   6  22   1      385.65      373.47    123.27 o 
   7  22   1      642.50      687.82     76.49 o 
  -7  23   1      184.60      212.97    122.61 o 
  -6  23   1      498.31      561.02     97.18 o 
  -5  23   1       64.89       23.85     88.63 o 
  -4  23   1       73.69      222.49     54.63 o 
  -3  23   1        5.94      -48.56     48.56 o 
  -2  23   1      243.63      227.74     36.37 o 
  -1  23   1      319.52      307.81     78.84 o 
   0  23   1      734.50      621.86     44.79 o 
   1  23   1     1029.45     1068.41    117.64 o 
   2  23   1       67.84       79.55     35.48 o 
   3  23   1       76.63       88.07     34.42 o 
   4  23   1      183.93      387.32     60.91 o 
   5  23   1     1102.23     1326.91     62.63 o 
   6  23   1     1138.79     1293.43     66.35 o 
   7  23   1       87.23       60.65    204.50 o 
  -6  24   1     1360.38     1730.04     76.48 o 
  -5  24   1     1524.93     1721.71     95.32 o 
  -4  24   1      908.23     1064.13     80.38 o 
  -3  24   1      804.65      783.99     72.83 o 
  -2  24   1      602.48      602.38     47.37 o 
  -1  24   1     1052.36     1069.64     56.17 o 
   0  24   1      602.10      590.07     51.36 o 
   1  24   1      162.28      372.34    122.61 o 
   2  24   1      441.69      437.18     80.03 o 
   3  24   1       71.73      -35.65     63.41 o 
   4  24   1        0.03      105.95     57.95 o 
   5  24   1        2.53        7.90     58.67 o 
   6  24   1      267.45      327.82     51.37 o 
  -5  25   1       84.52      210.22     62.71 o 
  -4  25   1        7.26       76.60     56.38 o 
  -3  25   1        1.78        0.00     51.03 o 
  -2  25   1      314.68      284.48     59.66 o 
  -1  25   1        0.07       19.57     70.67 o 
   0  25   1      591.54      604.68    127.60 o 
   1  25   1     1602.79     1641.41     69.53 o 
   2  25   1      451.36      580.66     95.75 o 
   3  25   1      222.90      201.88     67.19 o 
   4  25   1      261.68      282.87     62.54 o 
   5  25   1      324.84      359.59     73.64 o 
  -4  26   1        4.69       78.35     54.87 o 
  -3  26   1      429.81      388.36     63.64 o 
  -2  26   1      249.53      267.28     44.40 o 
  -1  26   1        0.39       72.07    102.44 o 
   0  26   1      230.63      394.81     56.19 o 
   1  26   1      198.27      370.62     49.40 o 
   2  26   1      176.33       95.93    133.74 o 
   3  26   1      239.03      159.54     38.54 o 
   4  26   1        0.86       60.15     53.30 o 
  -2  27   1       74.77       42.13     67.04 o 
  -1  27   1      586.66      602.13    185.78 o 
   0  27   1      572.59      629.90     59.48 o 
   1  27   1       71.32      161.12     50.20 o 
   2  27   1       34.62      217.95    140.33 o 
 -11   0   2     3280.88     3007.68    116.88 o 
 -10   0   2     4958.53     4569.50    151.93 o 
  -9   0   2      444.48      515.76     49.52 o 
  -8   0   2      502.63      409.23     42.60 o 
  -7   0   2     8042.19     7541.97    209.58 o 
  -6   0   2    14836.78    14096.23    369.36 o 
  -5   0   2    15540.25    14852.09    385.51 o 
  -4   0   2     1057.38     1025.71     39.00 o 
  -3   0   2     4905.42     5067.19    136.70 o 
  -2   0   2    70555.81    71688.02   1799.53 o 
  -1   0   2       34.24        9.88      6.97 o 
   0   0   2       49.70       85.32      8.02 o 
   1   0   2     2080.48     2331.68     63.24 o 
   2   0   2   133243.22   120599.79   3021.69 o 
   3   0   2    12305.83    12817.17    329.08 o 
   4   0   2     4977.76     5089.74    139.43 o 
   5   0   2    16701.88    15282.88    396.62 o 
   6   0   2    19991.08    19393.00    502.45 o 
   7   0   2     2163.39     2337.84     84.33 o 
   8   0   2      792.60      838.68     56.14 o 
   9   0   2       55.44      -13.60     33.13 o 
  10   0   2       45.68       28.94     41.09 o 
  11   0   2        0.24      -35.74     35.74 o 
 -11   1   2       12.69       98.98     53.35 o 
 -10   1   2      467.22      461.81     47.51 o 
  -9   1   2        0.71       44.85     24.92 o 
  -8   1   2     1167.41     1078.41     39.01 o 
  -7   1   2     1384.45     1281.99     39.21 o 
  -6   1   2     1514.30     1492.96     39.74 o 
  -5   1   2     6901.75     6138.86    232.16 o 
  -4   1   2     6794.01     6354.84    120.91 o 
  -3   1   2    16108.56    15797.44    396.96 o 
  -2   1   2     4014.02     4309.34     81.63 o 
  -1   1   2     3168.68     3722.57     69.70 o 
   0   1   2    13130.79    14246.10    577.25 o 
   1   1   2     3359.04     3323.67     50.31 o 
   2   1   2       76.82       63.23     15.17 o 
   3   1   2      447.21      498.01     33.74 o 
   4   1   2     1895.35     1824.70     41.61 o 
   5   1   2       90.67       81.29     25.60 o 
   6   1   2     7786.41     8452.88    162.59 o 
   7   1   2    10108.12    11042.56    210.71 o 
   8   1   2     6441.17     6483.83    133.92 o 
   9   1   2      910.24     1115.78     47.72 o 
  10   1   2       17.16      -33.04     33.04 o 
  11   1   2       91.64      -34.17     44.58 o 
  12   1   2      819.31      867.68     83.58 o 
 -12   2   2       16.35      -37.20     37.20 o 
 -11   2   2       83.87      -37.84     37.84 o 
 -10   2   2       85.19       -3.74     64.34 o 
  -9   2   2       66.23       -7.71     30.25 o 
  -8   2   2       48.00       80.02     84.80 o 
  -7   2   2     1472.67     1292.96     65.50 o 
  -6   2   2     2730.90     2909.34     64.56 o 
  -5   2   2      184.75      143.49     29.47 o 
  -4   2   2       46.81       56.86     34.79 o 
  -3   2   2      309.55      264.55     13.81 o 
  -2   2   2      786.24      839.33     21.98 o 
  -1   2   2     9198.93     9521.40    172.22 o 
   0   2   2       75.10       72.12     18.31 o 
   1   2   2     5375.13     6058.17     77.62 o 
   2   2   2    15725.08    15703.21    282.21 o 
   3   2   2     9102.91     9533.05    175.02 o 
   4   2   2        1.53       36.28     11.54 o 
   5   2   2      287.39      326.71     45.13 o 
   6   2   2     1319.20     1377.14     41.32 o 
   7   2   2      617.02      611.42     68.26 o 
   8   2   2        0.39      -26.18     26.36 o 
   9   2   2      514.63      511.86     73.64 o 
  10   2   2       70.81       -6.00     69.45 o 
  11   2   2       86.67       30.16     45.33 o 
  12   2   2       24.37      -47.02     47.02 o 
 -12   3   2        1.79      -41.27     41.27 o 
 -11   3   2        8.23      -41.38     41.38 o 
 -10   3   2        7.43       47.25     38.42 o 
  -9   3   2      561.88      458.47     36.91 o 
  -8   3   2      179.59      234.19     25.01 o 
  -7   3   2     1958.00     1857.23     49.30 o 
  -6   3   2      366.34      372.18     27.64 o 
  -5   3   2     9463.58     9025.68    169.76 o 
  -4   3   2    14686.65    13869.25    253.60 o 
  -3   3   2      612.77      822.39     22.52 o 
  -2   3   2    28550.47    30011.72    535.68 o 
  -1   3   2     3696.82     4325.09     80.68 o 
   0   3   2     7927.90     8270.21    149.70 o 
   1   3   2      927.78      871.85     41.77 o 
   2   3   2       32.75       81.53      7.75 o 
   3   3   2      419.34      453.06     30.63 o 
   4   3   2     1734.28     1883.68    106.22 o 
   5   3   2     6645.34     6904.45    132.81 o 
   6   3   2     8163.33     8591.47    165.17 o 
   7   3   2     2353.03     2393.15     85.18 o 
   8   3   2     1434.96     1410.39     47.79 o 
   9   3   2      337.84      285.14     35.05 o 
  10   3   2       12.61      -28.25     28.25 o 
  11   3   2      275.84      410.80     68.29 o 
  12   3   2      402.84      217.43     65.27 o 
 -12   4   2     1360.04     1191.47     85.73 o 
 -11   4   2     3245.68     3027.56    119.84 o 
 -10   4   2     1912.32     1614.01     79.97 o 
  -9   4   2     2162.49     2096.53     60.73 o 
  -8   4   2     1570.79     1356.83     58.64 o 
  -7   4   2     5944.24     5366.70    147.48 o 
  -6   4   2    10716.28     9881.18    186.85 o 
  -5   4   2     8793.55     8022.90    152.07 o 
  -4   4   2     2056.24     2080.28     46.15 o 
  -3   4   2      184.77      234.83     12.69 o 
  -2   4   2    24361.49    24734.22    442.63 o 
  -1   4   2     1537.49     1876.64     86.86 o 
   0   4   2    19312.16    21045.54    337.70 o 
   1   4   2     3512.04     4007.33     82.72 o 
   2   4   2     3526.73     3683.85     57.49 o 
   3   4   2    28707.21    28295.18    506.43 o 
   4   4   2    14333.89    14478.32    522.27 o 
   5   4   2    30550.49    30997.68    557.98 o 
   6   4   2    21795.97    21939.63    501.49 o 
   7   4   2     2785.53     3010.13     72.06 o 
   8   4   2     1240.13     1511.32     51.11 o 
   9   4   2      150.70      192.23     30.98 o 
  10   4   2       86.49       94.21     51.26 o 
  11   4   2       17.80      -39.70     39.70 o 
  12   4   2      257.35       57.54     55.21 o 
 -12   5   2      293.64       73.35     49.00 o 
 -11   5   2      624.40      369.30     57.42 o 
 -10   5   2      138.49      110.43     47.14 o 
  -9   5   2      982.68      800.84     60.10 o 
  -8   5   2       68.40       94.62     22.65 o 
  -7   5   2        0.23      -12.97     35.13 o 
  -6   5   2      866.15      883.41     30.72 o 
  -5   5   2     4463.48     3708.57     76.89 o 
  -4   5   2    14826.39    14623.62    266.96 o 
  -3   5   2    42731.51    43651.06    778.70 o 
  -2   5   2    13412.42    12949.47    320.10 o 
  -1   5   2      234.43      289.40     32.40 o 
   0   5   2    13012.77    13702.57    201.49 o 
   1   5   2    37319.71    37638.63    473.65 o 
   2   5   2     2050.48     2154.18     35.82 o 
   3   5   2      729.97      731.21     19.86 o 
   4   5   2      505.78      613.24     21.63 o 
   5   5   2     1185.07     1484.27    104.41 o 
   6   5   2     6808.29     7087.84    156.75 o 
   7   5   2     4382.90     4592.79     98.71 o 
   8   5   2     4297.69     4698.19    102.83 o 
   9   5   2      824.90     1075.52     77.13 o 
  10   5   2      941.31     1100.98     75.32 o 
  11   5   2      577.92      591.32     69.40 o 
  12   5   2      554.80      703.43     80.44 o 
 -12   6   2       20.76        7.79     45.51 o 
 -11   6   2       37.38       81.83     47.37 o 
 -10   6   2      475.06      134.08     49.87 o 
  -9   6   2      152.92      240.56     49.23 o 
  -8   6   2      227.00      246.55     42.78 o 
  -7   6   2     2803.62     2538.56     60.69 o 
  -6   6   2      200.74       87.67     56.52 o 
  -5   6   2      493.22      434.78     20.51 o 
  -4   6   2      289.36      358.17     18.21 o 
  -3   6   2       87.73       82.06     29.58 o 
  -2   6   2     2468.26     2575.86     51.93 o 
  -1   6   2     1009.89      845.54     21.61 o 
   0   6   2    12224.34    12027.81    268.50 o 
   1   6   2    12540.24    13180.51    168.39 o 
   2   6   2      428.55      355.14      9.15 o 
   3   6   2     5893.22     5786.24    108.58 o 
   4   6   2     1387.66     1410.07     49.64 o 
   5   6   2     2234.91     2540.84     60.88 o 
   6   6   2     2764.45     2886.87     98.57 o 
   7   6   2     1941.55     2019.37     67.51 o 
   8   6   2      215.29      116.82     46.09 o 
   9   6   2      268.62      152.10     52.77 o 
  10   6   2       37.19      -40.57     43.65 o 
  11   6   2       71.86      -48.47     48.47 o 
  12   6   2       26.17       96.36     64.51 o 
 -12   7   2       64.54      119.21     50.62 o 
 -11   7   2       10.52      -32.02     32.02 o 
 -10   7   2        8.47      -40.51     40.51 o 
  -9   7   2      242.33      368.25     59.28 o 
  -8   7   2      156.50      151.52     39.58 o 
  -7   7   2     1825.81     1652.00     92.91 o 
  -6   7   2     1544.37     1351.49    120.25 o 
  -5   7   2      257.51      341.29     18.83 o 
  -4   7   2    11786.55    11457.71    211.42 o 
  -3   7   2    31652.00    29953.32    536.73 o 
  -2   7   2     4690.78     4714.63     89.81 o 
  -1   7   2     2091.00     2466.83     41.34 o 
   0   7   2      363.26      430.87     11.73 o 
   1   7   2     3822.08     3699.07     50.76 o 
   2   7   2     8458.62     8627.33    112.11 o 
   3   7   2     1261.97     1168.67     23.24 o 
   4   7   2        2.51       42.29     42.92 o 
   5   7   2     7654.79     8267.22    157.16 o 
   6   7   2    16726.51    16942.49    312.06 o 
   7   7   2      473.00      611.72     57.48 o 
   8   7   2      213.23      193.54     52.08 o 
   9   7   2      345.91      419.40     61.78 o 
  10   7   2      152.74       96.13     51.38 o 
  11   7   2       37.33      -51.44     51.44 o 
  12   7   2        3.45      -42.89     42.89 o 
 -12   8   2      860.46      944.05     82.53 o 
 -11   8   2     1225.47     1066.51     79.97 o 
 -10   8   2      467.36      578.77     70.67 o 
  -9   8   2     2036.19     1842.48     87.47 o 
  -8   8   2     4657.12     4602.17    150.53 o 
  -7   8   2     2172.37     2020.04     83.93 o 
  -6   8   2     4048.43     3630.33    117.35 o 
  -5   8   2     8911.84     8544.55    161.62 o 
  -4   8   2     1516.80     1856.50     42.79 o 
  -3   8   2       49.86      119.25     56.46 o 
  -2   8   2       76.05       31.60     13.92 o 
  -1   8   2     5757.24     5535.61    132.41 o 
   0   8   2      569.43      582.78     13.82 o 
   1   8   2       58.05       65.85     22.80 o 
   2   8   2        3.71       68.76     22.55 o 
   3   8   2     4535.48     4030.95     64.72 o 
   4   8   2    24376.35    24144.80    564.32 o 
   5   8   2    18145.29    18156.95    428.79 o 
   6   8   2     8006.62     8554.08    164.67 o 
   7   8   2     4245.68     4373.81    145.59 o 
   8   8   2      934.90      941.90     70.67 o 
   9   8   2       96.20      129.43     54.81 o 
  10   8   2      338.72      434.10     66.26 o 
  11   8   2      227.46      275.14     64.28 o 
  12   8   2      340.01      294.96     81.14 o 
 -12   9   2      354.15      257.94     65.79 o 
 -11   9   2      893.98      826.13     75.15 o 
 -10   9   2      731.08      716.86     69.05 o 
  -9   9   2      485.31      434.80     56.14 o 
  -8   9   2       13.59       39.46     38.36 o 
  -7   9   2      152.55      113.74     35.80 o 
  -6   9   2     1834.39     1549.67     66.55 o 
  -5   9   2     5491.55     5372.12    106.07 o 
  -4   9   2     5083.36     5107.48     99.75 o 
  -3   9   2     6094.31     5707.57    109.08 o 
  -2   9   2    15726.29    15490.47    280.81 o 
  -1   9   2     9825.17     9417.57    158.06 o 
   0   9   2     6277.20     6250.73     83.57 o 
   1   9   2    12530.36    12521.30    161.72 o 
   2   9   2     2871.18     2960.20     42.50 o 
   3   9   2      397.79      399.98     17.49 o 
   4   9   2     1855.03     2109.48     44.49 o 
   5   9   2       22.77       57.58     57.28 o 
   6   9   2       90.11       75.61     43.13 o 
   7   9   2     1020.95     1059.66     71.20 o 
   8   9   2     1619.43     1750.30     89.16 o 
   9   9   2      522.02      532.33     65.33 o 
  10   9   2     1924.79     2234.33    107.76 o 
  11   9   2      581.29      631.07     79.80 o 
  12   9   2       69.10      -28.89     62.54 o 
 -11  10   2       43.29      -42.89     53.82 o 
 -10  10   2      327.47      241.20     54.92 o 
  -9  10   2     1428.32     1359.91     77.59 o 
  -8  10   2     1801.83     1777.74     87.47 o 
  -7  10   2      671.84      574.00     53.59 o 
  -6  10   2      141.02      185.40     39.81 o 
  -5  10   2        6.56      -22.67     22.67 o 
  -4  10   2     3846.98     3729.54     75.18 o 
  -3  10   2     1075.48      989.56     57.37 o 
  -2  10   2     2054.50     1931.43    108.83 o 
  -1  10   2     2982.58     3101.22     45.25 o 
   0  10   2     3221.89     3094.35     45.18 o 
   1  10   2    12650.02    12321.90    159.77 o 
   2  10   2     8719.56     8457.96    111.44 o 
   3  10   2     3663.25     3424.63     59.78 o 
   4  10   2      470.22      517.10     41.44 o 
   5  10   2      139.26      142.34     38.77 o 
   6  10   2        9.52       61.08     38.19 o 
   7  10   2     1114.97     1505.32     84.51 o 
   8  10   2      441.61      492.05     66.66 o 
   9  10   2      727.07      797.42     75.09 o 
  10  10   2        0.10      -41.67     42.72 o 
  11  10   2      368.62      423.93     79.33 o 
 -11  11   2       69.25       24.06     44.81 o 
 -10  11   2      162.48      262.53     55.51 o 
  -9  11   2        0.11      -38.24     38.24 o 
  -8  11   2      946.63      911.33     71.31 o 
  -7  11   2     1179.62     1181.53     65.39 o 
  -6  11   2      473.81      478.16     48.82 o 
  -5  11   2      298.65      253.12     36.91 o 
  -4  11   2      676.65      622.23     24.73 o 
  -3  11   2     4075.28     4037.66    129.99 o 
  -2  11   2      103.34      141.04     19.38 o 
  -1  11   2      473.37      422.51     13.89 o 
   0  11   2     3936.25     4201.87     62.50 o 
   1  11   2      782.29      891.50     27.34 o 
   2  11   2     2932.37     2987.92     47.97 o 
   3  11   2       43.92       80.64     26.57 o 
   4  11   2       80.32      111.59     31.44 o 
   5  11   2     2330.79     2712.20     99.44 o 
   6  11   2     2749.01     2788.63    105.90 o 
   7  11   2      494.16      550.34     60.68 o 
   8  11   2        3.74       82.82     46.61 o 
   9  11   2       95.37      111.07     60.21 o 
  10  11   2      524.30      354.01     64.46 o 
  11  11   2       99.45       23.25     62.13 o 
 -11  12   2      386.14      326.52     63.06 o 
 -10  12   2      999.97     1055.30     80.56 o 
  -9  12   2     2159.69     2004.64    101.01 o 
  -8  12   2     2044.11     1882.93     89.33 o 
  -7  12   2      398.24      437.59     55.51 o 
  -6  12   2      155.75       58.99     33.48 o 
  -5  12   2       92.71      118.33     33.83 o 
  -4  12   2      775.88      645.43     43.36 o 
  -3  12   2        1.86       44.22     80.53 o 
  -2  12   2     1717.09     1812.74     35.82 o 
  -1  12   2      742.73      751.51     22.01 o 
   0  12   2     2588.51     2684.02     55.23 o 
   1  12   2       93.10       61.46     22.41 o 
   2  12   2     1122.70     1189.69     33.09 o 
   3  12   2     1946.50     1907.07     40.28 o 
   4  12   2     7255.25     7132.58    140.92 o 
   5  12   2     6743.59     6680.09    197.09 o 
   6  12   2      498.58      600.85     54.23 o 
   7  12   2       87.42       47.48     45.04 o 
   8  12   2     1594.12     1589.89     90.44 o 
   9  12   2       98.59      193.95     55.33 o 
  10  12   2       49.34      -51.73     51.73 o 
  11  12   2      240.28      243.00     71.95 o 
 -11  13   2      622.26      450.55     68.52 o 
 -10  13   2      890.49      761.50     71.60 o 
  -9  13   2      353.43      376.85     60.91 o 
  -8  13   2      546.74      599.63     65.68 o 
  -7  13   2     3870.99     3688.45    131.70 o 
  -6  13   2      558.33      531.80     53.06 o 
  -5  13   2        9.82      -20.75     29.76 o 
  -4  13   2      873.99      957.77     54.46 o 
  -3  13   2     6655.33     6714.39    188.19 o 
  -2  13   2     8708.11     8412.53    113.34 o 
  -1  13   2    18245.32    16899.21    218.79 o 
   0  13   2    10561.40    10444.09    138.24 o 
   1  13   2      699.79      576.02     17.34 o 
   2  13   2     2584.07     2451.43    150.55 o 
   3  13   2     1419.25     1536.36     35.95 o 
   4  13   2     1689.50     1718.13     51.19 o 
   5  13   2     3534.00     3670.99     82.33 o 
   6  13   2     1624.13     1754.95     84.27 o 
   7  13   2      171.38      137.22     48.71 o 
   8  13   2      128.94      165.30     61.03 o 
   9  13   2     2001.18     2707.72    131.35 o 
  10  13   2     2448.19     3009.43    138.09 o 
  11  13   2     1439.57     1841.20    116.42 o 
 -11  14   2       17.85      -44.06     44.06 o 
 -10  14   2      256.13      120.66     49.93 o 
  -9  14   2     2296.74     2285.54    103.69 o 
  -8  14   2     3403.58     3309.16    127.46 o 
  -7  14   2      568.61      541.16     61.43 o 
  -6  14   2        0.78      113.80     39.29 o 
  -5  14   2       72.86       67.94     39.81 o 
  -4  14   2     3134.56     2903.88    101.71 o 
  -3  14   2     6752.64     6425.12    183.60 o 
  -2  14   2      372.67      343.04     28.10 o 
  -1  14   2      977.96      940.75     53.30 o 
   0  14   2     2721.07     2667.31     68.49 o 
   1  14   2    10562.95    10479.80    139.05 o 
   2  14   2    12115.80    11605.04    178.70 o 
   3  14   2     4289.31     4317.47     76.35 o 
   4  14   2     2918.28     3144.98     61.77 o 
   5  14   2      691.05      716.32     38.71 o 
   6  14   2        0.89      114.56     44.23 o 
   7  14   2      149.22       78.58     46.32 o 
   8  14   2      760.15      758.88     78.40 o 
   9  14   2      346.76      437.71     74.16 o 
  10  14   2       69.58       81.72     68.35 o 
 -10  15   2      171.55       40.51     51.20 o 
  -9  15   2       13.28       42.72     43.94 o 
  -8  15   2      351.69      311.12     53.53 o 
  -7  15   2     1403.83     1628.71     89.51 o 
  -6  15   2     1392.03     1390.59     76.54 o 
  -5  15   2       90.29       14.65     32.02 o 
  -4  15   2      375.78      224.40     43.88 o 
  -3  15   2       16.61      -29.55     29.55 o 
  -2  15   2      239.73      169.77     40.34 o 
  -1  15   2      907.40      868.26     31.26 o 
   0  15   2      195.50      151.81     23.58 o 
   1  15   2      582.08      753.15    128.47 o 
   2  15   2      560.79      793.35    106.19 o 
   3  15   2        2.18      117.84     42.06 o 
   4  15   2      404.67      355.75     34.12 o 
   5  15   2      142.94      192.61     59.66 o 
   6  15   2      159.97      180.46     37.49 o 
   7  15   2        3.55      -29.35     29.35 o 
   8  15   2        4.03      -48.07     48.07 o 
   9  15   2      925.89      991.31     92.53 o 
  10  15   2      999.49     1299.87    105.78 o 
 -10  16   2      785.60      702.45     75.85 o 
  -9  16   2      400.96      357.09     60.50 o 
  -8  16   2      392.46      375.75     62.07 o 
  -7  16   2      231.02      267.35     49.98 o 
  -6  16   2      745.04      780.91     61.43 o 
  -5  16   2       65.52      -34.76     34.76 o 
  -4  16   2      259.81      251.08     41.85 o 
  -3  16   2       74.74       84.59     20.48 o 
  -2  16   2        0.36      -14.33     14.33 o 
  -1  16   2        2.07      -15.12     31.04 o 
   0  16   2      331.01      383.37     18.32 o 
   1  16   2     1556.78     1481.97     37.28 o 
   2  16   2     2020.58     1933.80     45.55 o 
   3  16   2     1938.92     1943.05     45.51 o 
   4  16   2      245.72      311.96     25.79 o 
   5  16   2        2.30       18.20     23.28 o 
   6  16   2      912.93      886.36     63.21 o 
   7  16   2     2000.06     2102.36     65.26 o 
   8  16   2      606.04      670.36     73.87 o 
   9  16   2       12.94      -47.25     47.25 o 
  10  16   2       16.74      -26.97     65.56 o 
 -10  17   2      272.11      353.04    226.03 o 
  -9  17   2       32.00      -43.88     43.88 o 
  -8  17   2       55.19       73.70     51.79 o 
  -7  17   2      851.12      928.88     69.16 o 
  -6  17   2     1680.49     1527.93     81.14 o 
  -4  17   2     1599.40     1398.01     46.34 o 
  -3  17   2      399.59      466.77     55.68 o 
  -2  17   2     1108.18     1079.83     40.79 o 
  -1  17   2     8235.75     8258.18    133.21 o 
   0  17   2     9454.11     9171.05    138.18 o 
   1  17   2     2412.93     2484.81     52.00 o 
   2  17   2      575.18      620.06     34.83 o 
   3  17   2      810.75      809.60     46.27 o 
   4  17   2      694.00      653.63     32.93 o 
   5  17   2        1.45      -25.87     87.41 o 
   6  17   2       26.16      -28.68     28.68 o 
   7  17   2      659.41      581.02     38.45 o 
   8  17   2     1796.06     2070.72    114.32 o 
   9  17   2      961.11      902.15     87.41 o 
  -9  18   2     1044.79      934.41     77.42 o 
  -8  18   2     2343.73     2356.56    109.79 o 
  -7  18   2      790.43      814.97     68.47 o 
  -6  18   2      803.96      659.32     62.31 o 
  -5  18   2      580.25      436.95     54.81 o 
  -4  18   2       75.77       83.37     23.92 o 
  -3  18   2      715.81      607.01     48.18 o 
  -2  18   2      914.87      826.53     31.96 o 
  -1  18   2     2421.87     2347.49     78.26 o 
   0  18   2     3015.94     3000.45    220.74 o 
   1  18   2     5077.95     5216.48    111.05 o 
   2  18   2     4364.71     4183.28    123.04 o 
   3  18   2     1748.44     1611.99     59.02 o 
   4  18   2      545.99      590.01     34.59 o 
   5  18   2      115.98      119.58     80.38 o 
   6  18   2       85.29       36.68     26.89 o 
   7  18   2      373.89      380.12     73.41 o 
   8  18   2      149.48      109.44     63.18 o 
   9  18   2       70.75      -31.97     71.90 o 
  -9  19   2        3.26      -73.13    134.58 o 
  -8  19   2      458.38      435.27     62.31 o 
  -7  19   2     1267.63     1131.78     83.87 o 
  -6  19   2      178.07      147.45     46.09 o 
  -5  19   2      107.59       63.42     33.80 o 
  -4  19   2      120.11       28.07     24.96 o 
  -3  19   2      100.15       96.50     31.82 o 
  -2  19   2      347.79      268.41     23.03 o 
  -1  19   2      134.75       79.72     29.67 o 
   0  19   2      528.72      577.43     94.85 o 
   1  19   2      588.39      687.64     48.06 o 
   2  19   2      334.26      481.25     29.22 o 
   3  19   2      314.62      395.06     61.90 o 
   4  19   2       85.38       97.91     46.82 o 
   5  19   2      139.20       62.51     37.31 o 
   6  19   2       19.25       37.43     35.83 o 
   7  19   2       15.56       -9.13     42.22 o 
   8  19   2       31.22      -64.46     64.46 o 
   9  19   2      582.89      595.16     91.19 o 
  -8  20   2       29.45      -19.03    132.05 o 
  -7  20   2       90.76      112.99     52.25 o 
  -6  20   2       49.99       -7.42    134.78 o 
  -5  20   2        5.28      -39.58     39.58 o 
  -4  20   2      455.80      417.74     35.68 o 
  -3  20   2      255.62      235.72     31.56 o 
  -2  20   2      220.81      287.96     38.58 o 
  -1  20   2      821.78      751.34     42.49 o 
   0  20   2        0.49       82.94     65.39 o 
   1  20   2      630.62      651.74     93.95 o 
   2  20   2      377.66      348.50     39.40 o 
   3  20   2      329.47      370.81     42.43 o 
   4  20   2       49.06       79.17     35.25 o 
   5  20   2        7.97      -13.35     28.44 o 
   6  20   2      406.80      440.65     44.47 o 
   7  20   2     1211.27     1284.56     61.12 o 
   8  20   2      145.79      293.10     71.43 o 
  -8  21   2       22.63       64.80     91.13 o 
  -7  21   2      272.92      300.56     38.18 o 
  -6  21   2      624.28      711.42     66.60 o 
  -5  21   2      717.42      745.41     39.10 o 
  -4  21   2      364.83      411.63     36.86 o 
  -3  21   2      244.67      280.61     45.33 o 
  -2  21   2      703.39      762.92     43.17 o 
  -1  21   2     1982.74     1958.35     85.79 o 
   0  21   2     3337.69     3138.17     82.84 o 
   1  21   2      510.04      526.53    143.33 o 
   2  21   2        6.37       49.01     28.86 o 
   3  21   2      147.00      158.99     32.67 o 
   4  21   2      116.38      183.20     62.29 o 
   5  21   2        0.87      146.38     34.66 o 
   6  21   2       12.35      -62.81    162.56 o 
   7  21   2      162.42      299.67     47.06 o 
   8  21   2      760.74      884.77     98.17 o 
  -7  22   2      666.67      627.69    153.55 o 
  -6  22   2     1411.17     1344.12     68.54 o 
  -5  22   2      489.03      605.98    209.12 o 
  -4  22   2      203.71      279.77    145.04 o 
  -3  22   2       83.44       25.11     38.48 o 
  -2  22   2      230.38      211.74     34.45 o 
  -1  22   2        6.49      -13.12     26.55 o 
   0  22   2      156.04      332.00     52.08 o 
   1  22   2     2916.91     2765.94     79.38 o 
   2  22   2     3156.30     3152.67    107.20 o 
   3  22   2     1528.74     1683.88     90.70 o 
   4  22   2       55.10      -18.12     80.70 o 
   5  22   2      137.53      144.43     69.48 o 
   6  22   2      225.61      269.90     96.48 o 
   7  22   2      284.24      244.34     69.92 o 
  -7  23   2       79.79      121.49     46.81 o 
  -6  23   2      302.96      387.01     53.47 o 
  -5  23   2      413.58      575.31    134.69 o 
  -4  23   2      220.28      237.95     52.95 o 
  -3  23   2       13.62      129.73     51.49 o 
  -2  23   2      263.61      256.75     41.09 o 
  -1  23   2      522.63      427.03     64.78 o 
   0  23   2       94.70      136.60     36.87 o 
   1  23   2       65.27      215.18     48.71 o 
   2  23   2      218.35      357.94     75.59 o 
   3  23   2       78.57      116.79     37.08 o 
   4  23   2      123.18      163.80     95.61 o 
   5  23   2       89.34       42.56     39.18 o 
   6  23   2       58.08       25.15     64.51 o 
  -6  24   2       37.03      103.37     48.24 o 
  -5  24   2      328.57      311.82     68.12 o 
  -4  24   2       25.69       20.63     55.04 o 
  -3  24   2       22.64      109.50     54.63 o 
  -2  24   2       22.79       50.13     36.47 o 
  -1  24   2      806.37      678.46     78.17 o 
   0  24   2      200.79      319.93     42.86 o 
   1  24   2      192.98      281.74    117.75 o 
   2  24   2        0.68      134.09    167.71 o 
   3  24   2        0.78     -108.63    132.25 o 
   4  24   2       59.60       26.80     46.21 o 
   5  24   2       14.90       83.68     46.12 o 
   6  24   2       24.75       95.51     59.72 o 
  -5  25   2      537.40      686.64     84.45 o 
  -4  25   2       88.62      130.13     55.21 o 
  -3  25   2       25.55      -44.99     50.22 o 
  -2  25   2       44.98      -38.06    111.56 o 
  -1  25   2      965.14      937.26     54.85 o 
   0  25   2     1578.54     1454.32     65.82 o 
   1  25   2      386.93      388.66     47.28 o 
   2  25   2        3.97       -6.70     50.01 o 
   3  25   2      162.30      162.93     42.67 o 
   4  25   2      141.86     -141.73    141.73 o 
   5  25   2        7.20      -15.34     54.81 o 
  -4  26   2      208.53      349.83     75.50 o 
  -3  26   2       10.88       41.21     59.63 o 
  -2  26   2      118.52       42.65     61.40 o 
  -1  26   2        0.52      -21.16     34.42 o 
   0  26   2      326.41      416.79     51.99 o 
   1  26   2     1489.96     1482.99     69.19 o 
   2  26   2     1620.48     1818.42     77.17 o 
   3  26   2      809.90      966.66    259.13 o 
   4  26   2      213.74      163.21    102.76 o 
  -2  27   2       16.67     -105.30    113.10 o 
  -1  27   2      127.72       95.20     56.93 o 
   0  27   2      285.44      275.77     51.30 o 
   1  27   2      349.00      461.42     58.88 o 
   2  27   2       48.82       36.03     58.67 o 
 -12   1   3        0.69      -48.30     51.79 o 
 -11   1   3     1128.66      996.03     51.19 o 
 -10   1   3     2327.01     2130.99     63.76 o 
  -9   1   3     1343.19     1198.13     46.38 o 
  -8   1   3      595.89      534.14     43.71 o 
  -7   1   3       16.69       61.19     18.31 o 
  -6   1   3      110.46      121.84     16.81 o 
  -5   1   3     6244.94     5860.86    115.05 o 
  -4   1   3     1999.05     1686.04     40.27 o 
  -3   1   3    29393.75    29751.79    533.41 o 
  -2   1   3      481.00      630.85     19.13 o 
  -1   1   3      360.94      324.59     13.86 o 
   0   1   3      301.76      403.83     19.44 o 
   1   1   3    57159.92    58790.14   1043.82 o 
   2   1   3    28900.71    29143.26    520.60 o 
   3   1   3    10461.97    11224.38    205.40 o 
   4   1   3     1669.39     1457.15     36.87 o 
   5   1   3      222.89      177.09     37.78 o 
   6   1   3     9847.37     9994.75    212.69 o 
   7   1   3     8822.57     8861.95    172.32 o 
   8   1   3     3739.88     4205.87    149.22 o 
   9   1   3       37.48       93.44     29.90 o 
  10   1   3      530.33      714.06     49.66 o 
  11   1   3      236.18       81.78     46.79 o 
 -12   2   3     2556.64     2589.27    124.96 o 
 -11   2   3     6955.23     6279.76    200.69 o 
 -10   2   3     3615.83     3475.94     87.15 o 
  -9   2   3     1168.34     1071.88     43.15 o 
  -8   2   3       69.33       57.00     20.58 o 
  -7   2   3        4.99       38.48     61.87 o 
  -6   2   3       72.18       68.33     15.34 o 
  -5   2   3      110.60       85.53     15.54 o 
  -4   2   3     5141.18     4787.64     94.57 o 
  -3   2   3    23278.34    23162.53    417.12 o 
  -2   2   3     4965.59     5109.83     96.87 o 
  -1   2   3   123175.59   109152.35   1934.62 o 
   0   2   3    32093.24    31590.25    758.85 o 
   1   2   3     8114.75     8538.75    155.65 o 
   2   2   3      842.29      854.02     20.33 o 
   3   2   3     3211.67     3688.41    161.60 o 
   4   2   3     1710.84     2044.53     46.25 o 
   5   2   3     9787.98    10756.04    201.09 o 
   6   2   3     3857.49     4158.86     87.75 o 
   7   2   3      180.89      201.06     24.51 o 
   8   2   3     2963.31     3466.43    222.54 o 
   9   2   3     2203.19     1955.48     60.08 o 
  10   2   3     1763.65     1968.56     82.01 o 
  11   2   3      801.44      985.96     74.16 o 
  12   2   3      642.22      890.70     77.94 o 
 -12   3   3       16.04       39.17     52.83 o 
 -11   3   3      548.12      703.14     72.01 o 
 -10   3   3     1877.64     1882.47     86.02 o 
  -9   3   3     1555.13     1392.25     49.59 o 
  -8   3   3      503.36      444.05     30.27 o 
  -7   3   3     2689.92     2716.25     64.63 o 
  -6   3   3     3875.36     3531.35     76.25 o 
  -5   3   3     6878.83     6897.24    133.57 o 
  -4   3   3     6423.18     6166.28    118.80 o 
  -3   3   3     4563.32     4488.60    161.78 o 
  -2   3   3      130.86      150.56     11.65 o 
  -1   3   3     1167.98     1404.56     32.29 o 
   0   3   3    33918.57    36183.66    644.37 o 
   1   3   3    14400.04    15390.10    195.16 o 
   2   3   3     8250.95     7938.64    104.25 o 
   3   3   3     1528.63     1415.70     68.55 o 
   4   3   3     3614.94     3164.12     88.60 o 
   5   3   3     1254.68     1155.48     34.23 o 
   6   3   3     3433.08     3337.51     73.54 o 
   7   3   3    11369.37    11951.63    251.46 o 
   8   3   3     4990.11     5366.94    114.54 o 
   9   3   3       44.91      183.81     30.30 o 
  10   3   3       75.34      109.73     42.83 o 
  11   3   3        6.65       -3.78     50.51 o 
  12   3   3       10.92       10.64     50.91 o 
 -12   4   3       89.34       75.27     56.73 o 
 -11   4   3       88.93      -26.21     51.90 o 
 -10   4   3        0.45      -15.11     37.66 o 
  -9   4   3      118.22       53.38     24.39 o 
  -8   4   3      120.58       17.33     20.16 o 
  -7   4   3      414.36      357.49     24.58 o 
  -6   4   3       20.56       76.17     71.31 o 
  -5   4   3      732.50      592.95     25.26 o 
  -4   4   3    13186.05    13472.97    247.66 o 
  -3   4   3    15768.84    16585.21    359.56 o 
  -2   4   3    10787.01    10845.90    198.50 o 
  -1   4   3     1797.41     2083.84     43.42 o 
   0   4   3     1420.78     1390.10     30.80 o 
   1   4   3      298.75      343.76      9.63 o 
   2   4   3     2625.18     2792.01     43.67 o 
   3   4   3     9358.74    10035.37    184.59 o 
   4   4   3     1305.64     1355.82     45.51 o 
   5   4   3      603.29      615.49     26.20 o 
   6   4   3       97.03      106.87     27.43 o 
   7   4   3       48.31      176.28     81.72 o 
   8   4   3     1006.64      977.04     40.76 o 
   9   4   3      271.21      325.42     54.46 o 
  10   4   3       85.87       45.62     43.36 o 
  11   4   3       44.75      114.90     53.99 o 
  12   4   3       91.88      -21.21     56.26 o 
 -12   5   3      124.37       65.21     53.53 o 
 -11   5   3      352.45      597.83     75.96 o 
 -10   5   3      510.07      369.12     52.95 o 
  -9   5   3     1058.31      924.06     64.98 o 
  -8   5   3      261.77      262.35     48.41 o 
  -7   5   3       66.02       89.42     17.58 o 
  -6   5   3     4224.26     3973.24     83.97 o 
  -5   5   3        6.55       -2.72     17.67 o 
  -4   5   3     4823.54     4651.04     94.94 o 
  -3   5   3    26610.13    27573.87    495.54 o 
  -2   5   3    25894.70    25469.92    457.03 o 
  -1   5   3     1720.63     1629.39     35.71 o 
   0   5   3    12504.26    13028.99    235.80 o 
   1   5   3      508.45      465.95     12.83 o 
   2   5   3      966.99     1201.69     23.44 o 
   3   5   3      494.21      494.96     29.00 o 
   4   5   3     1166.52     1439.43     64.72 o 
   5   5   3    11004.01    12029.32    223.55 o 
   6   5   3    11945.87    12649.47    236.58 o 
   7   5   3     5261.73     5580.62    115.16 o 
   8   5   3      760.03      851.22     39.80 o 
   9   5   3       66.22       66.08     40.45 o 
  10   5   3      214.87      196.74     52.02 o 
  11   5   3      491.21      533.95     66.37 o 
  12   5   3      184.68      -53.99     53.99 o 
 -12   6   3     1751.36     1387.05     91.48 o 
 -11   6   3     3577.76     3236.10    128.45 o 
 -10   6   3     2537.84     2503.72    105.95 o 
  -9   6   3     3604.34     3278.00    120.54 o 
  -8   6   3      260.37      212.72     26.02 o 
  -7   6   3      327.90      323.90     40.42 o 
  -6   6   3       42.95       91.91     32.55 o 
  -5   6   3      134.90      118.41     16.51 o 
  -4   6   3     1887.89     1790.29     65.82 o 
  -3   6   3    12707.58    12812.98    296.24 o 
  -2   6   3    42629.60    40530.80    723.58 o 
  -1   6   3     5746.42     5639.03    106.21 o 
   0   6   3    12141.86    12846.40    190.26 o 
   1   6   3     4022.95     3784.44     88.49 o 
   2   6   3       24.04       55.13     14.14 o 
   3   6   3      644.70      632.98     16.97 o 
   4   6   3     5169.30     5323.91    102.92 o 
   5   6   3     8641.53     9205.97    173.55 o 
   6   6   3     1278.57     1171.45    106.16 o 
   7   6   3      479.15      588.80     61.08 o 
   8   6   3     1268.33     1395.42     71.66 o 
   9   6   3     1933.24     2195.45     95.90 o 
  10   6   3     1819.86     2047.18    104.79 o 
  11   6   3      611.95      653.97     73.06 o 
  12   6   3      630.26      739.59     79.33 o 
 -12   7   3       46.14      -45.86     45.86 o 
 -11   7   3      364.78      416.90     75.79 o 
 -10   7   3      343.25      330.94     56.32 o 
  -9   7   3      371.42      438.64     52.19 o 
  -8   7   3      942.26      768.99     59.81 o 
  -7   7   3     3106.10     2968.99     69.17 o 
  -6   7   3     4468.72     4350.84     91.28 o 
  -5   7   3     5846.76     5336.22    106.20 o 
  -4   7   3     2932.92     2790.69    126.44 o 
  -3   7   3     9334.24     9398.67    240.53 o 
  -2   7   3        7.84      -72.84     91.77 o 
  -1   7   3     2559.41     2915.38     58.83 o 
   0   7   3      231.60      314.89     12.92 o 
   1   7   3     3809.36     3893.22     53.51 o 
   2   7   3      896.14      778.11     21.89 o 
   3   7   3     2043.47     1761.26     27.63 o 
   4   7   3    10485.11    10135.83    187.77 o 
   5   7   3    11239.81    11865.00    220.29 o 
   6   7   3     5646.19     5915.17    117.96 o 
   7   7   3     5597.55     5866.00    177.50 o 
   8   7   3     1425.66     1547.46     78.93 o 
   9   7   3      388.09      440.84     54.58 o 
  10   7   3       65.78      336.40     62.42 o 
  11   7   3        8.64      -30.22     50.74 o 
  12   7   3       71.25        1.51     58.99 o 
 -12   8   3       99.40      180.64     64.80 o 
 -11   8   3      197.04       92.24     55.04 o 
 -10   8   3        1.81       58.64     44.11 o 
  -9   8   3      127.88      246.14     48.12 o 
  -8   8   3      531.11      453.46     50.33 o 
  -7   8   3      392.52      370.17     42.25 o 
  -6   8   3     1602.79     1663.61     52.72 o 
  -5   8   3     4631.58     4330.46     88.93 o 
  -4   8   3     4441.97     3979.10     80.98 o 
  -3   8   3      740.97      832.09     26.75 o 
  -2   8   3      977.62     1251.18     31.01 o 
  -1   8   3      295.01      324.15     33.51 o 
   0   8   3     3266.01     3060.43     77.45 o 
   1   8   3    14837.89    15031.52    192.93 o 
   2   8   3    12836.33    12665.28    163.61 o 
   3   8   3     3373.19     3511.65     49.87 o 
   4   8   3     1758.43     1868.63     42.15 o 
   5   8   3     1766.16     1805.63     51.23 o 
   6   8   3       54.13       78.70     34.70 o 
   7   8   3      586.52      666.93     57.37 o 
   8   8   3     1186.81     1347.29     73.46 o 
   9   8   3      224.32      212.26     51.20 o 
  10   8   3      431.62      386.33     66.08 o 
  11   8   3       97.24      -52.95     52.95 o 
  12   8   3      474.81      391.50     86.13 o 
 -12   9   3      108.10      -22.61     51.26 o 
 -11   9   3       33.05       33.94     57.95 o 
 -10   9   3       40.56      -15.00     48.24 o 
  -9   9   3      442.33      475.08     60.39 o 
  -8   9   3      628.49      547.15     58.64 o 
  -7   9   3     1358.21     1263.78     68.64 o 
  -6   9   3     2773.16     2304.48     88.05 o 
  -5   9   3      918.20      978.46     80.85 o 
  -4   9   3     2570.66     2481.53     55.00 o 
  -3   9   3    11235.90    11398.68    210.87 o 
  -2   9   3     6412.83     6659.57    126.40 o 
  -1   9   3        0.37      -17.00     17.00 o 
   0   9   3    28234.69    28228.76    358.45 o 
   1   9   3      214.58      146.43     26.10 o 
   2   9   3      384.53      450.64     18.18 o 
   3   9   3       42.04       49.50     17.18 o 
   4   9   3       72.09       98.69     22.80 o 
   5   9   3     1196.09     1280.39     33.70 o 
   6   9   3     8415.46     8829.34    249.34 o 
   7   9   3       45.15       81.72     37.26 o 
   8   9   3      396.86      431.20     59.28 o 
   9   9   3       25.33      -40.57     40.57 o 
  10   9   3       79.17      -13.89     53.59 o 
  11   9   3      631.30      537.56     78.58 o 
 -11  10   3      777.78      731.45     84.39 o 
 -10  10   3      947.97      810.43     73.00 o 
  -9  10   3     1923.83     1786.34     92.53 o 
  -8  10   3     1636.44     1713.11     82.47 o 
  -7  10   3        0.86       67.42     39.29 o 
  -6  10   3     1757.64     1553.16     68.06 o 
  -5  10   3     3348.07     3313.08    116.13 o 
  -4  10   3      744.65      637.80     59.43 o 
  -3  10   3     2389.16     2256.49     50.14 o 
  -2  10   3    21223.84    20242.43    366.50 o 
  -1  10   3    15938.18    16132.35    240.23 o 
   0  10   3     4698.24     4443.45     62.47 o 
   1  10   3      374.38      337.80     16.58 o 
   2  10   3      145.84      153.57     15.99 o 
   3  10   3       99.74      179.56     20.28 o 
   4  10   3     3298.40     3399.09     50.03 o 
   5  10   3      800.24      968.81     57.42 o 
   6  10   3      178.07      385.75     46.90 o 
   7  10   3      220.26      216.62     45.04 o 
   8  10   3      846.52      895.58     70.67 o 
   9  10   3      357.69      343.90     55.91 o 
  10  10   3      318.16      398.59     71.43 o 
  11  10   3     1170.92     1194.44     95.03 o 
 -11  11   3       61.70       -9.71     50.91 o 
 -10  11   3        3.46      -44.40     44.40 o 
  -9  11   3      617.73      701.05     67.94 o 
  -8  11   3     5981.16     5661.76    180.17 o 
  -7  11   3     3004.24     2634.32    101.94 o 
  -6  11   3      604.57      612.48     49.23 o 
  -5  11   3     2620.72     2529.41     90.73 o 
  -4  11   3     3452.39     3615.36     76.09 o 
  -3  11   3     4630.92     4967.99     98.10 o 
  -2  11   3     1651.64     1565.41     38.86 o 
  -1  11   3       78.45      134.44     12.15 o 
   0  11   3      976.76     1039.91     21.56 o 
   1  11   3     2515.83     2471.97     60.17 o 
   2  11   3     2450.68     2206.98     35.31 o 
   3  11   3     6280.23     6246.66     85.00 o 
   4  11   3    12925.96    12928.01    197.83 o 
   5  11   3     7835.10     8250.51    233.94 o 
   6  11   3     2078.15     2134.95     87.18 o 
   7  11   3      519.26      621.54     57.37 o 
   8  11   3      617.67      575.92     61.55 o 
   9  11   3      431.28      495.94     64.11 o 
  10  11   3      797.58      989.45     83.87 o 
  11  11   3       49.17       60.33     65.73 o 
 -11  12   3        9.04      -29.70     29.70 o 
 -10  12   3      338.93      408.99     75.67 o 
  -9  12   3     1492.66     1479.40     93.23 o 
  -8  12   3      945.42      901.68     65.50 o 
  -7  12   3       11.24       62.77     37.14 o 
  -6  12   3     2762.12     2821.99    104.91 o 
  -5  12   3     1296.67     1172.18     58.76 o 
  -4  12   3     1986.40     1950.76     74.92 o 
  -3  12   3     7119.85     6975.31    133.97 o 
  -2  12   3       21.71       69.75     13.84 o 
  -1  12   3     1454.56     1539.81     28.43 o 
   0  12   3     4480.30     4250.60     60.94 o 
   1  12   3     4054.42     3802.39     55.28 o 
   2  12   3     7497.78     7047.20     95.42 o 
   3  12   3     8608.57     8626.04    135.60 o 
   4  12   3     1425.65     1470.36     74.61 o 
   5  12   3     2840.82     2894.39     68.81 o 
   6  12   3     4721.90     5070.91    163.32 o 
   7  12   3       86.01        7.90     39.64 o 
   8  12   3        2.59       10.69     47.78 o 
   9  12   3       24.50      -55.27     55.27 o 
  10  12   3       82.43      197.32     63.06 o 
  11  12   3     1405.18     1820.28    118.39 o 
 -11  13   3       30.91       58.99     52.37 o 
 -10  13   3      363.56      368.95     75.56 o 
  -9  13   3        1.86       47.48     48.24 o 
  -8  13   3      708.21      671.93     61.26 o 
  -7  13   3     1340.45     1211.93     70.50 o 
  -6  13   3     1090.34      927.31     61.26 o 
  -5  13   3      429.29      372.96     43.65 o 
  -4  13   3       25.79       49.69     29.70 o 
  -3  13   3      678.56      549.03     47.34 o 
  -2  13   3      154.45      136.47     35.83 o 
  -1  13   3      463.59      508.49     39.02 o 
   0  13   3       11.50      -24.50     24.50 o 
   1  13   3     1400.09     1349.13     39.14 o 
   2  13   3     1715.50     1662.65    101.48 o 
   3  13   3      523.95      543.26     51.77 o 
   4  13   3       20.04       26.01     21.40 o 
   5  13   3      459.52      521.72     31.07 o 
   6  13   3     1287.30     1370.95     82.24 o 
   7  13   3       26.68      -10.46     44.93 o 
   8  13   3       81.00      135.77     54.98 o 
   9  13   3      461.13      456.13     71.26 o 
  10  13   3      409.14      182.96     68.06 o 
  11  13   3      617.22      516.46     91.89 o 
 -10  14   3      716.93      467.46     70.04 o 
  -9  14   3      664.82      607.24     70.15 o 
  -8  14   3      128.79       29.53     49.87 o 
  -7  14   3      347.34      446.48     59.52 o 
  -6  14   3       17.16        3.89     37.31 o 
  -5  14   3      728.76      818.34     55.91 o 
  -4  14   3      223.24      172.91     32.61 o 
  -3  14   3     1095.11      921.39     50.39 o 
  -2  14   3     4643.32     4645.29     77.16 o 
  -1  14   3     2967.64     2971.25     46.90 o 
   0  14   3     1998.41     1826.38     33.04 o 
   1  14   3      835.34      790.64     26.36 o 
   2  14   3     1362.15     1343.68     50.04 o 
   3  14   3      112.47      171.09     24.25 o 
   4  14   3      636.49      619.28     27.62 o 
   5  14   3       45.65       53.32     25.57 o 
   6  14   3      340.85      398.42     30.42 o 
   7  14   3       41.01      164.83     48.07 o 
   8  14   3       37.19       16.04     48.71 o 
   9  14   3      461.10      303.39     63.41 o 
  10  14   3      464.06      333.79     79.51 o 
 -10  15   3       88.59      -42.20     42.20 o 
  -9  15   3      139.31      303.16     64.11 o 
  -8  15   3     1354.74     1397.63     87.76 o 
  -7  15   3     3649.43     3699.73    133.91 o 
  -6  15   3     3794.15     3827.77    135.71 o 
  -5  15   3     1333.25     1304.11     71.02 o 
  -4  15   3     1128.47     1191.76     64.34 o 
  -3  15   3      257.36      248.81     36.85 o 
  -2  15   3      735.03      583.23     28.94 o 
  -1  15   3      859.41      832.44     22.55 o 
   0  15   3       19.07       30.19     14.61 o 
   1  15   3       10.61       49.70     24.55 o 
   2  15   3      703.36      735.83     31.53 o 
   3  15   3     5314.43     5177.46     89.82 o 
   4  15   3     4855.16     4723.69     84.38 o 
   5  15   3     4596.14     5094.90    110.45 o 
   6  15   3     1323.53     1301.90     47.98 o 
   7  15   3       51.89      -34.58     34.58 o 
   8  15   3      565.11      591.90     71.31 o 
   9  15   3      223.13      300.13     68.29 o 
  10  15   3      512.00      687.63     87.41 o 
 -10  16   3       46.45      -38.07     48.94 o 
  -9  16   3      815.72      896.10     82.12 o 
  -8  16   3     1096.12     1006.88     86.13 o 
  -7  16   3        7.16       65.68     46.85 o 
  -6  16   3      558.50      547.61     64.51 o 
  -5  16   3     2242.69     2235.09     94.56 o 
  -4  16   3      790.08      704.54     54.34 o 
  -3  16   3      429.33      368.33     35.60 o 
  -2  16   3     1455.66     1503.33     45.57 o 
  -1  16   3      841.34      711.15     23.40 o 
   0  16   3     1928.49     1874.28     35.31 o 
   1  16   3    10803.27    10401.42    176.84 o 
   2  16   3     4109.68     4001.95     73.15 o 
   3  16   3     3807.91     3899.28     73.05 o 
   4  16   3     1428.27     1565.91     42.29 o 
   5  16   3      454.64      512.67     35.83 o 
   6  16   3      631.28      618.32     38.77 o 
   7  16   3      462.35      537.69    133.91 o 
   8  16   3      208.58       64.51     58.12 o 
   9  16   3      232.59       48.88     63.93 o 
  10  16   3      186.04      283.69     78.81 o 
  -9  17   3       16.06       30.92     51.84 o 
  -8  17   3     1367.57     1416.52     91.02 o 
  -7  17   3     1429.37     1289.99     80.56 o 
  -6  17   3      711.50      771.32     71.43 o 
  -5  17   3      778.88      710.99     60.27 o 
  -4  17   3      564.00      425.09     50.39 o 
  -3  17   3      201.83      268.97     29.52 o 
  -2  17   3       65.02        3.67     32.61 o 
  -1  17   3     2457.87     2361.48     50.68 o 
   0  17   3     2304.11     2241.91     41.28 o 
   1  17   3      279.26      519.57     60.24 o 
   2  17   3      267.18      369.98     57.09 o 
   3  17   3      137.02      166.08     40.05 o 
   4  17   3      542.75      580.39     33.18 o 
   5  17   3      171.96      137.27     30.19 o 
   6  17   3       14.31      -75.90    110.37 o 
   7  17   3      229.32      274.68     61.32 o 
   8  17   3       56.17       61.55     59.11 o 
   9  17   3      573.71      413.06     73.29 o 
  -9  18   3        7.92       74.63     53.24 o 
  -8  18   3      112.23       92.82     52.08 o 
  -7  18   3      223.14      351.11     69.86 o 
  -6  18   3        5.24      -41.96     41.96 o 
  -5  18   3     1117.21      900.29     68.58 o 
  -4  18   3     1042.19      968.58     43.67 o 
  -3  18   3       73.79       17.69     22.32 o 
  -2  18   3      242.73      208.49     37.54 o 
  -1  18   3       11.82      -21.03     21.03 o 
   0  18   3      752.33      742.38     41.32 o 
   1  18   3     2037.88     1844.75     45.86 o 
   2  18   3      689.24      690.79     67.41 o 
   3  18   3       12.73       30.88     25.53 o 
   4  18   3      293.18      244.82     27.59 o 
   5  18   3      139.55      169.93     33.22 o 
   6  18   3        8.45       22.78     73.32 o 
   7  18   3        1.31       55.33     49.17 o 
   8  18   3       39.14      -54.17     54.92 o 
   9  18   3        1.24      -50.68     50.68 o 
  -9  19   3       63.29      212.02     58.76 o 
  -8  19   3      265.14      166.92     56.20 o 
  -7  19   3     1148.57     1061.81     79.33 o 
  -6  19   3     3734.30     3611.96    136.41 o 
  -5  19   3     1918.56     2037.48     94.62 o 
  -4  19   3      230.60      195.03     39.73 o 
  -3  19   3      123.09       97.41     49.05 o 
  -2  19   3       72.46      141.88     23.40 o 
  -1  19   3      433.16      408.06     34.31 o 
   0  19   3     2238.85     1855.31     92.27 o 
   1  19   3       16.81       68.22     22.20 o 
   2  19   3     1275.71     1276.52    103.42 o 
   3  19   3     2025.04     1865.87     48.40 o 
   4  19   3     1845.24     1924.31     51.83 o 
   5  19   3     2162.08     2465.24     73.66 o 
   6  19   3      866.56      936.20     49.81 o 
   7  19   3      569.63      535.64     72.24 o 
   8  19   3      360.82      423.70     70.15 o 
   9  19   3      294.39      249.45     77.07 o 
  -8  20   3      100.21      -39.29     39.29 o 
  -7  20   3       33.54      -41.09     41.09 o 
  -6  20   3        9.45      -36.38     37.89 o 
  -5  20   3      458.77      451.11     52.63 o 
  -4  20   3      910.44      969.18     45.00 o 
  -3  20   3      327.46      352.25     83.52 o 
  -2  20   3      622.76      629.36     69.93 o 
  -1  20   3      596.66      538.37     52.63 o 
   0  20   3     1745.67     1626.01     74.63 o 
   1  20   3     4151.24     3865.99     93.85 o 
   2  20   3     5505.66     5108.53     92.66 o 
   3  20   3     2914.87     2927.39     64.64 o 
   4  20   3      560.14      546.19     33.53 o 
   5  20   3       32.48       76.78     57.92 o 
   6  20   3      386.94      477.76    112.99 o 
   7  20   3      545.32      495.01     79.80 o 
   8  20   3      455.75      415.27     83.98 o 
  -8  21   3      273.25      276.13     61.38 o 
  -7  21   3      683.45      722.90     74.16 o 
  -6  21   3      479.50      545.58     97.03 o 
  -5  21   3      123.18      149.14     65.97 o 
  -4  21   3      343.36      245.69     49.66 o 
  -3  21   3       87.39      -34.25    100.93 o 
  -2  21   3      105.56      -31.68     31.68 o 
  -1  21   3      325.67      350.43     41.67 o 
   0  21   3      283.55      285.68     38.64 o 
   1  21   3      358.74      460.76     79.86 o 
   2  21   3       80.81      144.32    109.73 o 
   3  21   3       68.50      184.67     28.76 o 
   4  21   3      173.72      183.40     61.38 o 
   5  21   3      224.35      172.57     65.71 o 
   6  21   3       75.39       48.99    148.67 o 
   7  21   3      161.24      190.64     78.99 o 
   8  21   3       82.60      316.12     82.30 o 
  -7  22   3      116.36      -35.46     61.08 o 
  -6  22   3       18.70      -45.20     94.42 o 
  -5  22   3      469.64      616.65     48.13 o 
  -4  22   3      986.49      947.00    323.56 o 
  -3  22   3     1213.13     1089.35     76.14 o 
  -2  22   3       67.56       -7.79     45.04 o 
  -1  22   3      293.18      208.43     64.22 o 
   0  22   3      412.00      305.45     38.37 o 
   1  22   3      121.13      231.41     93.02 o 
   2  22   3       44.60      118.81     39.25 o 
   3  22   3       21.90       -9.19     24.33 o 
   4  22   3      138.84      175.26     41.30 o 
   5  22   3       26.60      113.50     36.85 o 
   6  22   3        6.63       10.39     37.29 o 
   7  22   3        4.91      -14.88     61.20 o 
  -6  23   3     1469.89     1669.53     56.20 o 
  -5  23   3      777.21      966.58    101.82 o 
  -4  23   3      184.49      387.14     60.74 o 
  -3  23   3      106.26      -15.23     41.50 o 
  -2  23   3        3.94      -33.13     37.78 o 
  -1  23   3      289.83      258.68     45.31 o 
   0  23   3      136.36      152.40     42.83 o 
   1  23   3        8.70       70.02     38.55 o 
   2  23   3      545.26      517.38    114.12 o 
   3  23   3     1552.74     1517.07    173.58 o 
   4  23   3      602.24      645.84     90.00 o 
   5  23   3      464.97      444.13     51.73 o 
   6  23   3      336.07      380.11     79.74 o 
  -6  24   3       39.25       48.76     43.44 o 
  -5  24   3      157.02      173.78     60.68 o 
  -4  24   3      949.37     1157.59     86.66 o 
  -3  24   3      344.28      461.94     65.56 o 
  -2  24   3       10.75        8.02     46.32 o 
  -1  24   3      569.03      499.80     81.54 o 
   0  24   3     1685.42     1690.26     66.57 o 
   1  24   3     2430.26     2394.13    128.65 o 
   2  24   3     2174.47     2195.93     77.56 o 
   3  24   3      317.89      344.86     46.89 o 
   4  24   3       10.84       15.54     39.60 o 
   5  24   3        4.18      -26.10     39.94 o 
  -5  25   3      756.54      998.11     90.09 o 
  -4  25   3      510.43      582.83     72.65 o 
  -3  25   3        0.46       18.19     50.91 o 
  -2  25   3        4.90      -45.92     45.92 o 
  -1  25   3       17.35      -35.54     35.54 o 
   0  25   3       25.94       93.14     45.36 o 
   1  25   3      244.85      351.46     64.40 o 
   2  25   3      757.57      951.54    187.41 o 
   3  25   3      426.03      629.90     87.38 o 
   4  25   3       16.07      -29.44     29.44 o 
  -3  26   3        8.89      -22.38     49.87 o 
  -2  26   3       47.88      162.97     63.70 o 
  -1  26   3       15.68      -47.95     47.95 o 
   0  26   3       24.47      110.02    207.69 o 
   1  26   3        0.99      140.24     55.94 o 
   2  26   3       11.64       33.59     58.88 o 
   3  26   3        0.24       45.95     43.36 o 
  -1  27   3       12.30       13.53     41.73 o 
   0  27   3       36.12       38.80     53.33 o 
   1  27   3       27.35       79.43     42.53 o 
 -11   0   4      611.04      553.54     69.74 o 
 -10   0   4       20.50      215.51     43.71 o 
  -9   0   4     1664.63     1654.06     76.60 o 
  -8   0   4     1107.58     1082.85     57.07 o 
  -7   0   4     4326.16     4473.02    136.76 o 
  -6   0   4    10008.35     9549.28    258.87 o 
  -5   0   4     5229.97     4730.38    137.57 o 
  -4   0   4    11468.71    12179.18    319.31 o 
  -3   0   4     2456.52     2444.38     74.22 o 
  -2   0   4      738.27      667.86     29.35 o 
  -1   0   4    55831.98    53963.90   1358.40 o 
   0   0   4       70.95      117.69     18.13 o 
   1   0   4    11038.46    12276.53    315.25 o 
   2   0   4      951.58      888.03     34.47 o 
   3   0   4    58876.12    57746.51   1454.47 o 
   4   0   4     5305.14     4992.10    139.26 o 
   5   0   4     1990.54     2559.81     81.60 o 
   6   0   4     2072.37     2194.00     77.36 o 
   7   0   4      846.49      966.43     51.03 o 
   8   0   4     5049.93     5404.64    164.95 o 
   9   0   4     4282.52     4810.30    155.59 o 
  10   0   4     1575.77     1823.42     91.89 o 
  11   0   4      141.84      173.32     57.42 o 
 -12   1   4      159.61       37.14     55.45 o 
 -11   1   4     3176.46     2926.98     82.40 o 
 -10   1   4     4830.46     4346.75    109.67 o 
  -9   1   4      725.13      832.98     56.23 o 
  -8   1   4      298.65      215.44     25.13 o 
  -7   1   4       37.13        4.32     22.64 o 
  -6   1   4       21.08      -27.89     33.10 o 
  -5   1   4     5648.98     5712.37    113.67 o 
  -4   1   4     1047.14     1112.24     31.62 o 
  -3   1   4      134.06      229.91     44.49 o 
  -2   1   4      838.46      875.28     24.69 o 
  -1   1   4    19117.45    20106.96    362.02 o 
   0   1   4     2261.36     2163.44     44.75 o 
   1   1   4    54375.31    54559.61    970.15 o 
   2   1   4    23751.35    24126.48    379.13 o 
   3   1   4     6418.45     6547.18    123.97 o 
   4   1   4       23.13       45.76     18.60 o 
   5   1   4      295.38      276.79     33.62 o 
   6   1   4      936.87      817.00     33.54 o 
   7   1   4     3572.09     3937.06     87.47 o 
   8   1   4      118.86      113.64     95.99 o 
   9   1   4     1511.57     1830.12     64.19 o 
  10   1   4     2925.34     2955.61     82.28 o 
  11   1   4     2569.04     2804.67    120.77 o 
 -12   2   4        0.29      214.93     62.19 o 
 -11   2   4       66.41      237.25     54.81 o 
 -10   2   4      278.26      358.66     80.56 o 
  -9   2   4      592.99      531.24     34.85 o 
  -8   2   4        0.14      -12.29     18.55 o 
  -7   2   4       77.24       42.04     17.13 o 
  -6   2   4      168.54      150.58     30.77 o 
  -5   2   4      930.74      831.01     30.14 o 
  -4   2   4     4228.99     4783.33     95.49 o 
  -3   2   4      266.10      335.22     42.63 o 
  -2   2   4     2486.90     2717.73     89.77 o 
  -1   2   4     7127.41     7805.77    213.65 o 
   0   2   4     9611.90    10276.05    265.12 o 
   1   2   4        1.15        3.74     11.36 o 
   2   2   4    13799.18    14220.01    240.21 o 
   3   2   4      956.58     1143.84     30.52 o 
   4   2   4      284.65      353.75     20.95 o 
   5   2   4       88.20      121.74     64.48 o 
   6   2   4      205.87      140.58     51.49 o 
   7   2   4      134.60       87.89     24.57 o 
   8   2   4      184.74      262.75     65.79 o 
   9   2   4      216.62      271.37     34.10 o 
  10   2   4       91.36      111.00     47.28 o 
  11   2   4       64.82      179.01     62.07 o 
  12   2   4       21.59       94.62     62.83 o 
 -12   3   4      353.62      528.32     82.30 o 
 -11   3   4     1007.06     1033.73     73.35 o 
 -10   3   4     1394.77     1434.59     78.00 o 
  -9   3   4     3657.60     3430.78    104.56 o 
  -8   3   4     1618.94     1538.76     47.04 o 
  -7   3   4      359.87      349.54     30.54 o 
  -6   3   4     4054.57     3945.43     85.03 o 
  -5   3   4     2301.98     2204.79     55.59 o 
  -4   3   4      209.96      177.10     17.02 o 
  -3   3   4     3292.36     3410.82     69.82 o 
  -2   3   4     2394.56     2687.04     82.53 o 
  -1   3   4     8299.92     9378.94    172.56 o 
   0   3   4    26415.86    26662.16    477.45 o 
   1   3   4     5511.28     5416.52    103.31 o 
   2   3   4     1901.87     1928.98     35.90 o 
   3   3   4    11372.90    11456.02    170.08 o 
   4   3   4      653.91      750.29     25.37 o 
   5   3   4      112.11      152.11     36.91 o 
   6   3   4      204.24      235.03     25.19 o 
   7   3   4     1375.90     1406.54     45.05 o 
   8   3   4      255.80      314.87     70.67 o 
   9   3   4       59.33      135.66     32.34 o 
  10   3   4     1177.27     1065.00     82.94 o 
  11   3   4     1292.39     1569.78     97.93 o 
  12   3   4     1124.03     1516.19    106.83 o 
 -12   4   4      381.35      307.69     75.79 o 
 -11   4   4     1030.75     1043.73     77.59 o 
 -10   4   4      311.14      306.41     53.06 o 
  -9   4   4       94.78      284.88     80.24 o 
  -8   4   4     1882.14     1837.17     52.68 o 
  -7   4   4     6913.78     6740.36    136.50 o 
  -6   4   4     5907.64     6042.70    121.97 o 
  -5   4   4    12295.87    11967.29    224.04 o 
  -4   4   4      640.09      505.08     34.38 o 
  -3   4   4    21846.64    21490.63    389.02 o 
  -2   4   4    35295.47    35448.61    634.49 o 
  -1   4   4    21797.99    22828.88    410.59 o 
   0   4   4     2725.58     2637.44     53.73 o 
   1   4   4     1509.70     1623.54     62.94 o 
   2   4   4     6496.47     6377.69     83.69 o 
   3   4   4     8841.61     8493.74    110.46 o 
   4   4   4    16279.00    16432.00    299.79 o 
   5   4   4     1993.62     1869.67     47.05 o 
   6   4   4       11.03      -13.01     17.09 o 
   7   4   4     1414.50     1559.78     47.32 o 
   8   4   4     1740.83     1716.62    109.50 o 
   9   4   4     1661.53     1948.67     87.41 o 
  10   4   4     2573.27     2911.67    116.82 o 
  11   4   4      513.66      577.25     71.08 o 
  12   4   4       73.44       20.92     58.47 o 
 -12   5   4      696.10      973.06     89.62 o 
 -11   5   4     2205.54     2233.05    106.07 o 
 -10   5   4     2518.51     2347.90    103.11 o 
  -9   5   4     1346.26     1163.92     66.49 o 
  -8   5   4      276.02      265.73     27.79 o 
  -7   5   4     1638.16     1563.27    107.70 o 
  -6   5   4      236.08      125.34     30.92 o 
  -5   5   4     1084.80     1153.88     51.12 o 
  -4   5   4     1874.23     2041.95     48.22 o 
  -3   5   4     2930.32     2797.33    108.71 o 
  -2   5   4      706.04      573.46     20.74 o 
  -1   5   4     2907.96     2961.70     60.08 o 
   0   5   4       14.44       40.32     10.27 o 
   1   5   4     2729.80     2542.52     60.91 o 
   2   5   4    14043.60    13850.64    177.33 o 
   3   5   4     9065.53     8711.77    113.57 o 
   4   5   4     2193.86     2202.72     52.45 o 
   5   5   4     4438.08     4665.16     94.68 o 
   6   5   4     2264.71     2250.68     56.51 o 
   7   5   4      304.83      243.27     68.15 o 
   8   5   4      710.13      589.47     36.55 o 
   9   5   4     1114.80     1035.94     71.78 o 
  10   5   4     1649.95     2065.14    105.26 o 
  11   5   4     1003.20     1378.85     93.17 o 
  12   5   4      357.96      402.54     76.25 o 
 -12   6   4       84.77       29.99     52.25 o 
 -11   6   4       22.77       87.24     55.10 o 
 -10   6   4      937.94      870.24     71.14 o 
  -9   6   4      785.75      764.81     63.76 o 
  -8   6   4      136.69       68.01     21.14 o 
  -7   6   4       97.10       98.02     24.00 o 
  -6   6   4      828.15      944.07    119.96 o 
  -5   6   4     4306.42     3796.71     80.25 o 
  -4   6   4    10071.88    10160.78    353.40 o 
  -3   6   4     1576.76     1685.94    112.26 o 
  -2   6   4     7168.42     7013.68    163.06 o 
  -1   6   4       72.90       73.06     49.81 o 
   0   6   4     1497.12     1863.18     83.55 o 
   1   6   4      125.61      150.42     12.12 o 
   2   6   4      234.22      277.63     23.43 o 
   3   6   4       18.48       30.27      8.61 o 
   4   6   4      978.30      882.77     32.93 o 
   5   6   4     1025.83      880.50     29.75 o 
   6   6   4     2068.55     2036.73     50.91 o 
   7   6   4     3626.51     3833.26     85.28 o 
   8   6   4     2045.57     2124.25     89.74 o 
   9   6   4      760.43      636.01     59.75 o 
  10   6   4       64.26      122.40     52.19 o 
  11   6   4        6.50       39.81     54.87 o 
  12   6   4      214.67      392.14     82.59 o 
 -12   7   4       69.25       56.03     59.11 o 
 -11   7   4       96.90      251.49     70.85 o 
 -10   7   4      374.24      297.11     55.10 o 
  -9   7   4     3158.11     2879.47    113.16 o 
  -8   7   4     2726.35     2544.46     98.05 o 
  -7   7   4      621.84      638.99     33.05 o 
  -6   7   4     5195.47     4976.77    111.88 o 
  -5   7   4      327.76      191.43     49.90 o 
  -4   7   4      602.26      586.47     78.75 o 
  -3   7   4     1392.89     1323.27     85.03 o 
  -2   7   4     6182.90     6253.86    119.62 o 
  -1   7   4      763.67      771.08     33.59 o 
   0   7   4     7720.71     7539.65    140.78 o 
   1   7   4       63.96      106.89     13.27 o 
   2   7   4     3474.16     3503.69     62.65 o 
   3   7   4        0.17       -9.00     17.50 o 
   4   7   4        1.71       13.65     12.06 o 
   5   7   4      133.62      133.69     22.09 o 
   6   7   4        5.22       -1.91     15.69 o 
   7   7   4      326.54      355.29     43.88 o 
   8   7   4        2.17       39.75     36.33 o 
   9   7   4      156.97      192.73     43.24 o 
  10   7   4       86.92      140.83     49.40 o 
  11   7   4     1924.50     2303.96    114.38 o 
 -12   8   4       37.93      303.51     71.43 o 
 -11   8   4       44.65      158.26     62.19 o 
 -10   8   4      207.88      170.70     53.24 o 
  -9   8   4       24.33       48.36     41.21 o 
  -8   8   4      380.00      426.14     46.85 o 
  -7   8   4     3993.02     3785.22    126.88 o 
  -6   8   4     6951.32     6910.59    184.27 o 
  -5   8   4     7254.44     7587.50    284.94 o 
  -4   8   4     5358.13     5583.58    110.55 o 
  -3   8   4    30311.93    29691.88    535.25 o 
  -2   8   4     7234.42     6966.93    189.21 o 
  -1   8   4     3559.92     3559.79    146.06 o 
   0   8   4     7604.48     7654.22    143.05 o 
   1   8   4       15.89       35.15      8.79 o 
   2   8   4     3272.31     3185.69     46.19 o 
   3   8   4     5805.14     5730.36     77.84 o 
   4   8   4     4811.71     4784.26     76.40 o 
   5   8   4     6355.98     6386.09    124.61 o 
   6   8   4     1342.28     1377.63     66.03 o 
   7   8   4       56.72        4.82     33.13 o 
   8   8   4     2951.66     3344.32    122.46 o 
   9   8   4     1837.33     2008.42     94.45 o 
  10   8   4      946.41     1193.22     80.73 o 
  11   8   4      176.54      334.60     76.78 o 
 -11   9   4     2003.25     1861.95    106.83 o 
 -10   9   4      737.97      758.65     67.65 o 
  -9   9   4     1879.56     2028.00     95.78 o 
  -8   9   4     2850.06     2489.77    102.06 o 
  -7   9   4      803.06      823.86     57.02 o 
  -6   9   4       56.15       67.69     55.56 o 
  -5   9   4     1198.70     1224.29     92.09 o 
  -4   9   4      338.51      427.77     26.36 o 
  -3   9   4        7.74      -11.99     11.99 o 
  -2   9   4     7677.50     7978.97    151.30 o 
  -1   9   4    10394.36    10721.31    198.55 o 
   0   9   4     3578.21     3582.63     65.92 o 
   1   9   4     2320.28     1974.07     50.38 o 
   2   9   4     5675.39     5869.87    103.86 o 
   3   9   4    15385.43    15094.47    195.11 o 
   4   9   4     9741.80    10183.62    134.36 o 
   5   9   4     4597.02     4892.69     79.19 o 
   6   9   4      366.02      379.41     43.53 o 
   7   9   4       17.08       -3.02     34.41 o 
   8   9   4      111.98      188.66     44.23 o 
   9   9   4      494.70      575.05     61.14 o 
  10   9   4      743.83      752.49     72.94 o 
  11   9   4      808.79      824.50     89.85 o 
 -11  10   4      189.16      158.67     61.03 o 
 -10  10   4      652.09      606.43     68.87 o 
  -9  10   4      700.76      601.90     68.35 o 
  -8  10   4       13.27       39.93     40.68 o 
  -7  10   4      205.54      210.98     41.85 o 
  -6  10   4     1791.36     1787.38     75.67 o 
  -5  10   4     3792.59     3510.76    106.10 o 
  -4  10   4     4720.61     4943.07    100.25 o 
  -3  10   4     7453.65     7698.73    147.47 o 
  -2  10   4     2938.44     3584.21     74.42 o 
  -1  10   4       93.87      130.54     16.91 o 
   0  10   4      221.08      217.53     23.03 o 
   1  10   4     2693.38     2971.78     44.87 o 
   2  10   4     5141.43     5492.76     83.90 o 
   3  10   4        4.86      -13.47     53.00 o 
   4  10   4       45.02       78.05     15.91 o 
   5  10   4     3025.00     2912.63     66.98 o 
   6  10   4     4917.53     4982.86    155.41 o 
   7  10   4     5675.56     5992.12    184.77 o 
   8  10   4      614.51      684.54     67.07 o 
   9  10   4     1367.75     1216.70     77.18 o 
  10  10   4      171.50      165.93     54.69 o 
  11  10   4      286.94      371.22     71.26 o 
 -11  11   4        0.70      156.87     67.19 o 
 -10  11   4        1.90       59.92     53.88 o 
  -9  11   4      350.97      404.75     56.78 o 
  -8  11   4      213.75      207.67     47.54 o 
  -7  11   4      181.55      156.34     41.85 o 
  -6  11   4     2462.85     2453.62     95.61 o 
  -5  11   4     2798.52     2490.29     89.56 o 
  -4  11   4      113.79       87.89     52.77 o 
  -3  11   4     2785.52     2729.34     60.45 o 
  -2  11   4     4584.97     4702.37     94.32 o 
  -1  11   4      248.66      223.53     17.55 o 
   0  11   4     3223.30     3426.30     50.97 o 
   1  11   4       46.76       10.21     14.06 o 
   2  11   4      271.05      256.65     19.41 o 
   3  11   4        0.19       17.06     21.32 o 
   4  11   4      328.96      254.86     18.86 o 
   5  11   4      420.32      488.94     28.20 o 
   6  11   4      102.85      209.32     98.51 o 
   7  11   4       23.18      -10.05     33.30 o 
   8  11   4      139.60      208.36     47.37 o 
   9  11   4       45.05      -10.00     47.78 o 
  10  11   4      166.83      214.06     64.17 o 
  11  11   4      509.47      769.58     94.45 o 
 -11  12   4        0.33       71.43     64.75 o 
 -10  12   4       38.59       18.19     51.49 o 
  -9  12   4       28.75       26.91     44.93 o 
  -8  12   4     1123.40     1002.06     66.43 o 
  -7  12   4     2269.85     1970.64     86.72 o 
  -6  12   4     3056.94     3138.80    114.90 o 
  -5  12   4     2905.81     3152.00    108.74 o 
  -4  12   4     2549.62     2512.33     59.20 o 
  -3  12   4     8811.90     8553.47    163.31 o 
  -2  12   4    10207.38    10041.11    188.70 o 
  -1  12   4     2467.08     2493.04     55.23 o 
   0  12   4       26.75       -4.83     25.75 o 
   1  12   4       11.63       11.51     10.15 o 
   2  12   4     3053.73     2984.90     63.10 o 
   3  12   4     1993.89     1993.82     44.69 o 
   4  12   4     1382.62     1368.33     35.12 o 
   5  12   4     3058.86     3554.27     80.66 o 
   6  12   4     3589.60     3980.96    143.27 o 
   7  12   4       39.02       49.34     43.13 o 
   8  12   4      603.19      611.72     59.11 o 
   9  12   4      211.90      211.62     57.54 o 
  10  12   4     1015.93     1005.72     93.52 o 
  11  12   4      455.44      329.37     75.73 o 
 -11  13   4      662.92      343.73     67.25 o 
 -10  13   4      856.39      795.21     83.46 o 
  -9  13   4      773.80      701.46     67.94 o 
  -8  13   4     1322.32     1191.12     77.47 o 
  -7  13   4      195.23      266.72     53.99 o 
  -6  13   4        7.46       31.56     35.22 o 
  -5  13   4       37.81       -6.92     25.86 o 
  -4  13   4        5.57       13.48     25.57 o 
  -3  13   4      679.10      454.56     23.67 o 
  -2  13   4     2883.29     2807.28     72.45 o 
  -1  13   4     8800.07     8572.44    133.44 o 
   0  13   4     2976.06     2871.70     45.44 o 
   1  13   4      889.97      820.27     23.55 o 
   2  13   4     3067.82     3391.51     51.49 o 
   3  13   4     4557.10     4254.40    108.86 o 
   4  13   4     9658.17     9578.67    151.82 o 
   5  13   4     5377.94     5840.35    168.11 o 
   6  13   4      226.27      302.85     30.41 o 
   7  13   4      410.58      475.08     65.56 o 
   8  13   4      201.06      290.89     57.07 o 
   9  13   4      332.49      367.44     68.52 o 
  10  13   4      118.68      128.27     65.10 o 
 -10  14   4      392.56      309.14     70.73 o 
  -9  14   4       31.79      -30.98     48.47 o 
  -8  14   4       15.66      -37.49     37.49 o 
  -7  14   4      647.84      510.36     53.30 o 
  -6  14   4     2855.11     2551.79     99.97 o 
  -5  14   4      862.57      853.91     55.56 o 
  -4  14   4      966.87      872.68     53.94 o 
  -3  14   4     2991.14     3165.83    105.95 o 
  -2  14   4     5025.87     5097.12    130.68 o 
  -1  14   4      925.25     1021.32     27.67 o 
   0  14   4     3735.46     3604.29     54.97 o 
   1  14   4      514.94      514.00     18.63 o 
   2  14   4     1691.67     1666.08     39.15 o 
   3  14   4     1705.80     1657.41     50.95 o 
   4  14   4       28.97      105.05     39.46 o 
   5  14   4     5079.65     5087.58    109.18 o 
   6  14   4     6065.98     6784.51    229.23 o 
   7  14   4     1524.74     2029.92     98.22 o 
   8  14   4      698.88      853.85     80.96 o 
   9  14   4      266.95      283.34     65.68 o 
  10  14   4      134.92      263.29     77.47 o 
 -10  15   4       88.97      108.16     65.79 o 
  -9  15   4       11.11       -7.96     56.78 o 
  -8  15   4      366.78      394.87     64.69 o 
  -7  15   4      976.15      965.85     73.00 o 
  -6  15   4        1.63       13.02     38.36 o 
  -5  15   4      286.31      275.03     42.66 o 
  -4  15   4      349.42      279.79     42.08 o 
  -3  15   4      129.66      -20.05     29.18 o 
  -2  15   4      884.45      876.12     27.19 o 
  -1  15   4     5270.83     5379.88     77.90 o 
   0  15   4        5.59       19.23     15.46 o 
   1  15   4      300.26      278.78     39.02 o 
   2  15   4      459.59      476.10     28.57 o 
   3  15   4       14.11      -16.73     16.73 o 
   4  15   4      749.70      627.42     46.93 o 
   5  15   4      932.52      984.06     43.25 o 
   6  15   4        0.96       79.69     36.76 o 
   7  15   4     1089.68     1373.10     90.73 o 
   8  15   4      189.38      172.44     55.51 o 
   9  15   4       10.09       -4.13     52.48 o 
  10  15   4      278.84      457.64     95.72 o 
 -10  16   4        0.82       61.78     63.29 o 
  -9  16   4        0.13      131.99     63.53 o 
  -8  16   4      186.19       72.01     55.39 o 
  -7  16   4      167.98      183.25     58.47 o 
  -6  16   4      359.85      485.66     58.18 o 
  -5  16   4     4372.70     4204.74    138.50 o 
  -4  16   4     5406.52     5405.92    167.21 o 
  -3  16   4     2576.80     2498.20     91.48 o 
  -2  16   4     1693.33     1694.11     49.12 o 
  -1  16   4      866.90      850.46     38.02 o 
   0  16   4      131.16       83.81     18.28 o 
   1  16   4      319.49      279.46     22.93 o 
   2  16   4     1711.53     1570.61     41.07 o 
   3  16   4      760.45      780.39     58.11 o 
   4  16   4     1388.77     1381.13     40.65 o 
   5  16   4      785.13      899.09     94.24 o 
   6  16   4       68.08      138.21     28.63 o 
   7  16   4       76.57      117.64     60.79 o 
   8  16   4      192.11      306.94     73.23 o 
   9  16   4       16.09      -58.12     58.12 o 
  -9  17   4      145.70      412.42     75.03 o 
  -8  17   4      460.41      514.31     68.99 o 
  -7  17   4      555.77      580.45     68.52 o 
  -6  17   4     1675.77     1736.01     87.65 o 
  -5  17   4      861.59      937.37     68.52 o 
  -4  17   4      108.24       46.44     33.88 o 
  -3  17   4     2834.11     2872.22     71.99 o 
  -2  17   4     5412.25     5249.46    132.49 o 
  -1  17   4     1798.48     1861.40     91.09 o 
   0  17   4      932.23      877.90     38.79 o 
   1  17   4      429.14      381.86     25.49 o 
   2  17   4     2628.15     2479.64     85.64 o 
   3  17   4     2670.10     2613.51     62.36 o 
   4  17   4     2125.38     2143.24    108.64 o 
   5  17   4     1458.39     1488.27     69.72 o 
   6  17   4        2.11      -39.06     39.06 o 
   7  17   4      276.23      376.62     66.95 o 
   8  17   4      236.80      391.27     88.52 o 
   9  17   4      455.72      539.19     98.28 o 
  -9  18   4       39.53      -36.79     59.40 o 
  -8  18   4      238.46      144.02     64.98 o 
  -7  18   4       89.86      368.48     65.62 o 
  -6  18   4     1046.29     1139.05     80.50 o 
  -5  18   4     2656.25     2687.96    107.06 o 
  -4  18   4     4033.06     3809.17    128.50 o 
  -3  18   4     2200.74     2179.43    172.10 o 
  -2  18   4       48.11        3.88     62.77 o 
  -1  18   4      261.73      220.54     23.91 o 
   0  18   4      317.55      264.99     43.53 o 
   1  18   4      166.24      197.65     26.23 o 
   2  18   4        5.99       62.77     28.10 o 
   3  18   4      696.11      704.18     31.62 o 
   4  18   4      206.03      224.95     27.99 o 
   5  18   4     2425.88     2682.37    100.49 o 
   6  18   4     1620.59     1914.61     99.91 o 
   7  18   4     1363.28     1459.82     94.39 o 
   8  18   4     1039.16     1365.78    101.94 o 
   9  18   4      387.60      705.70     96.77 o 
  -8  19   4      383.23      459.68     75.27 o 
  -7  19   4      223.00       62.25     52.95 o 
  -6  19   4       29.08       28.89     47.83 o 
  -5  19   4       82.93      295.14     54.63 o 
  -4  19   4       10.39       50.64     26.70 o 
  -3  19   4       59.71       49.81     25.43 o 
  -2  19   4      628.60      641.03     38.03 o 
  -1  19   4     4797.46     4751.25    108.99 o 
   0  19   4     1047.08      988.96     45.03 o 
   1  19   4       55.51       25.15     21.15 o 
   2  19   4      200.08      199.41     26.77 o 
   3  19   4      873.32      842.74     69.25 o 
   4  19   4      986.64      883.49     39.02 o 
   5  19   4       66.76      140.13     37.46 o 
   6  19   4       39.27      157.10     52.66 o 
   7  19   4      203.65      459.39     71.43 o 
   8  19   4       43.29      260.79     76.84 o 
  -8  20   4       20.43      -44.99     44.99 o 
  -7  20   4      145.56      161.46     57.48 o 
  -6  20   4        1.19      -17.38     47.83 o 
  -5  20   4     1507.92     1644.95     61.30 o 
  -4  20   4     3715.98     3719.36    183.17 o 
  -3  20   4     1106.47     1189.23    122.61 o 
  -2  20   4      219.58      364.23     75.09 o 
  -1  20   4       49.81      -43.04     43.04 o 
   0  20   4      229.15      142.73     54.17 o 
   1  20   4        3.72       15.50     29.17 o 
   2  20   4        2.95       47.70     91.56 o 
   3  20   4      111.12      212.29    100.85 o 
   4  20   4       58.43       82.58     49.44 o 
   5  20   4       80.13       67.81     32.79 o 
   6  20   4      477.54      666.41     84.97 o 
   7  20   4      131.66      166.98     62.07 o 
   8  20   4      123.95      196.62     76.78 o 
  -7  21   4      473.30      541.97     74.22 o 
  -6  21   4     1131.60     1455.57     89.33 o 
  -5  21   4      444.75      496.83     44.65 o 
  -4  21   4      260.08      258.85    115.28 o 
  -3  21   4     2417.38     2563.93    127.98 o 
  -2  21   4     1851.13     1759.20     84.22 o 
  -1  21   4      340.98      292.31     71.75 o 
   0  21   4      816.67      832.18     64.14 o 
   1  21   4      872.26      951.42    139.05 o 
   2  21   4     1439.60     1319.49     95.99 o 
   3  21   4     1052.01     1045.56     54.32 o 
   4  21   4     1187.94     1185.78     74.99 o 
   5  21   4      615.46      613.27     44.65 o 
   6  21   4      237.79      361.05     70.33 o 
   7  21   4        2.45      130.25     67.54 o 
  -7  22   4       93.16      139.37     63.87 o 
  -6  22   4      218.21      189.52     39.94 o 
  -5  22   4     1343.84     1446.41     58.81 o 
  -4  22   4     2922.14     2965.56     82.03 o 
  -3  22   4      959.45      915.86     73.58 o 
  -2  22   4      523.77      783.29     67.94 o 
  -1  22   4       22.33      -27.39     27.39 o 
   0  22   4        5.01       33.97     48.50 o 
   1  22   4       34.84       44.07     64.72 o 
   2  22   4      193.27      214.79    141.76 o 
   3  22   4        8.59       87.61     31.02 o 
   4  22   4      348.12      329.91     42.59 o 
   5  22   4      828.96      836.99     75.03 o 
   6  22   4      863.98      785.21     84.74 o 
   7  22   4     1684.84     2096.59    121.59 o 
  -6  23   4      194.07      115.88     49.05 o 
  -5  23   4       75.96       44.26    100.17 o 
  -4  23   4      113.60       48.88     50.16 o 
  -3  23   4      157.74      196.39     54.81 o 
  -2  23   4      146.97      175.00     52.37 o 
  -1  23   4      250.61      262.52     77.53 o 
   0  23   4     1912.22     1660.20     64.90 o 
   1  23   4     3281.16     3200.05    164.92 o 
   2  23   4     1022.36     1081.20     62.65 o 
   3  23   4      148.81      294.44    142.77 o 
   4  23   4       44.38      142.96     86.25 o 
   5  23   4       66.76       66.89     60.71 o 
   6  23   4        7.64      132.98     72.71 o 
  -5  24   4      104.75      103.40     53.82 o 
  -4  24   4      378.08      380.23     62.42 o 
  -3  24   4      177.62      375.05     61.14 o 
  -2  24   4        0.07      -36.91     36.91 o 
  -1  24   4      166.04      132.40     78.11 o 
   0  24   4      272.43      182.93     70.76 o 
   1  24   4       58.43      101.73    125.08 o 
   2  24   4      245.56      325.52     48.29 o 
   3  24   4        2.63       39.21     39.95 o 
   4  24   4       50.65       -1.53     35.54 o 
   5  24   4       40.73       15.29     62.60 o 
  -4  25   4       66.09       72.07     52.31 o 
  -3  25   4     1299.83     1480.62     95.26 o 
  -2  25   4      751.97      612.36     72.30 o 
  -1  25   4      110.60       47.54     52.02 o 
   0  25   4      192.51       73.63    107.76 o 
   1  25   4      346.69      411.24    162.88 o 
   2  25   4      309.74      421.83     53.23 o 
   3  25   4      491.65      500.46     65.41 o 
   4  25   4      290.78      274.07    130.31 o 
  -3  26   4      119.76      304.09     69.74 o 
  -2  26   4        5.28      -46.96     46.96 o 
  -1  26   4      188.65      164.25     63.41 o 
   0  26   4      476.80      343.67     45.21 o 
   1  26   4       93.88       17.00     41.60 o 
   2  26   4       24.12      105.33     44.79 o 
   3  26   4      300.66      483.29     58.50 o 
 -12   1   5      185.20      246.66     59.75 o 
 -11   1   5      154.97      164.66     35.26 o 
 -10   1   5      182.28      219.13     48.71 o 
  -9   1   5       80.38       36.64     24.18 o 
  -8   1   5        9.93      -40.06     53.27 o 
  -7   1   5     2563.11     2634.22     65.41 o 
  -6   1   5     6327.60     5874.96    165.09 o 
  -5   1   5    21368.34    21278.79    389.62 o 
  -4   1   5    12280.00    12721.81    249.92 o 
  -3   1   5    13207.98    13310.59    245.68 o 
  -2   1   5     1862.87     1895.86     73.46 o 
  -1   1   5      246.93      344.59     26.71 o 
   0   1   5    16394.66    16865.18    305.42 o 
   1   1   5     7397.78     7829.89    145.83 o 
   2   1   5     1274.36     1305.81     96.12 o 
   3   1   5      139.05      253.32     36.12 o 
   4   1   5     1748.97     1663.53     41.72 o 
   5   1   5     3207.04     3174.05     74.83 o 
   6   1   5      460.66      499.98     85.23 o 
   7   1   5       12.11      -20.98     20.98 o 
   8   1   5      517.15      495.54     85.84 o 
   9   1   5      593.70      654.40     42.80 o 
  10   1   5     1557.22     1968.99     93.28 o 
  11   1   5     1166.02     1293.82     85.61 o 
 -12   2   5      235.55      431.31     71.55 o 
 -11   2   5      843.14      783.52     66.66 o 
 -10   2   5      596.42      472.57     38.88 o 
  -9   2   5      939.28      893.02     40.81 o 
  -8   2   5     1596.50     1437.76     48.85 o 
  -7   2   5     4753.69     4511.00    172.88 o 
  -6   2   5     7339.00     6828.72    136.91 o 
  -5   2   5     7492.51     7576.87    147.75 o 
  -4   2   5      341.94      501.67     24.24 o 
  -3   2   5     3408.65     3681.62     76.19 o 
  -2   2   5     3675.74     4384.95     86.96 o 
  -1   2   5     6371.41     7415.22    243.50 o 
   0   2   5     1979.75     2184.44     53.94 o 
   1   2   5    19158.82    20722.47    373.61 o 
   2   2   5    58755.88    57691.96    837.82 o 
   3   2   5    63392.27    62606.98   1399.08 o 
   4   2   5    17122.11    15972.17    292.54 o 
   5   2   5     7518.43     7357.22    143.06 o 
   6   2   5        9.66       35.78     52.92 o 
   7   2   5       58.66       76.91     25.46 o 
   8   2   5        3.23        6.30     62.25 o 
   9   2   5      988.64     1012.66     56.00 o 
  10   2   5      362.17      345.47     66.55 o 
  11   2   5      176.76      226.90     64.98 o 
  12   2   5       70.53      362.50     82.12 o 
 -12   3   5      200.19      377.49     68.70 o 
 -11   3   5      900.31     1007.00     82.71 o 
 -10   3   5      567.79      582.69     40.74 o 
  -9   3   5      130.50      126.68     27.40 o 
  -8   3   5      387.11      406.99     39.00 o 
  -7   3   5      220.00      264.72     61.67 o 
  -6   3   5     1159.35      970.56     34.87 o 
  -5   3   5    13250.38    13340.92    249.40 o 
  -4   3   5    19290.57    19475.91    398.68 o 
  -3   3   5    17409.38    17860.41    326.04 o 
  -2   3   5      116.78      111.77     47.66 o 
  -1   3   5       86.85       97.65     20.11 o 
   0   3   5      537.16      460.46     23.13 o 
   1   3   5     2145.47     2056.65    140.91 o 
   2   3   5     9581.29    10351.92    155.00 o 
   3   3   5      394.31      470.53     24.74 o 
   4   3   5     8442.02     8848.14    133.74 o 
   5   3   5     2984.14     3109.29     68.75 o 
   6   3   5      352.89      295.80     25.95 o 
   7   3   5      414.46      403.82     85.26 o 
   8   3   5     2453.38     2577.66     69.96 o 
   9   3   5     2214.11     2563.73     71.27 o 
  10   3   5     2076.83     2288.96    106.07 o 
  11   3   5      850.93      911.39     77.18 o 
  12   3   5      235.00      263.52     73.58 o 
 -12   4   5       94.16      119.73     56.38 o 
 -11   4   5       49.25       45.74     48.01 o 
 -10   4   5      826.63      623.87     66.20 o 
  -9   4   5      114.54      155.13     27.06 o 
  -8   4   5       51.64      110.49     24.88 o 
  -7   4   5       64.95      -39.58    107.20 o 
  -6   4   5       15.63       51.61     30.08 o 
  -5   4   5     1114.05     1219.24     38.49 o 
  -4   4   5     6427.35     7006.81    141.23 o 
  -3   4   5       72.68       52.29     15.37 o 
  -2   4   5      750.92      738.13     24.37 o 
  -1   4   5      217.12      191.25     37.92 o 
   0   4   5      107.51       56.61     10.70 o 
   1   4   5     6491.96     6916.88    180.12 o 
   2   4   5      819.20      789.64     37.76 o 
   3   4   5      419.30      420.94     14.41 o 
   4   4   5      402.01      488.29     15.46 o 
   5   4   5      588.36      559.68     26.25 o 
   6   4   5     1757.71     1751.98     47.96 o 
   7   4   5      534.93      549.92     36.65 o 
   8   4   5      158.03      109.45     30.58 o 
   9   4   5      260.16      317.40     52.02 o 
  10   4   5      952.90     1100.40     85.96 o 
  11   4   5       94.56      205.28     61.61 o 
  12   4   5      162.88      104.62     64.75 o 
 -12   5   5       15.77       40.74     62.25 o 
 -11   5   5       25.07      198.37     53.88 o 
 -10   5   5       96.48      171.17     44.99 o 
  -9   5   5      871.47      863.09     67.48 o 
  -8   5   5       29.81      -12.29     84.77 o 
  -7   5   5     1407.36     1342.52     45.25 o 
  -6   5   5     5659.79     5732.58    117.87 o 
  -5   5   5    24390.71    24273.94    442.85 o 
  -4   5   5     1167.54     1210.80     75.41 o 
  -3   5   5     1622.56     1649.93     41.71 o 
  -2   5   5     1272.82     1423.14     37.02 o 
  -1   5   5     3826.57     3936.53    191.45 o 
   0   5   5        3.22       28.10     10.80 o 
   1   5   5     1128.60     1209.13     30.66 o 
   2   5   5     5286.95     5369.85     84.12 o 
   3   5   5     2012.96     1964.54     30.51 o 
   4   5   5      186.08      285.34     14.16 o 
   5   5   5     1587.68     1272.34     59.54 o 
   6   5   5     3272.33     3340.76     94.21 o 
   7   5   5      256.82      275.65     33.83 o 
   8   5   5        1.69      -13.48     40.16 o 
   9   5   5       51.10        0.23     37.20 o 
  10   5   5      864.88     1081.57     84.97 o 
  11   5   5     1649.92     1865.03    108.63 o 
 -12   6   5      518.95      707.39     78.06 o 
 -11   6   5      391.59      410.51     60.62 o 
 -10   6   5      164.87       99.21     51.61 o 
  -9   6   5      756.79      713.90     59.63 o 
  -8   6   5     3144.83     3209.65     79.82 o 
  -7   6   5     5120.36     5256.02    138.73 o 
  -6   6   5     7819.42     7755.41    153.29 o 
  -5   6   5      387.58      347.02     23.50 o 
  -4   6   5      768.65      821.00     29.38 o 
  -3   6   5     3519.18     3666.19     77.28 o 
  -2   6   5      343.10      248.45     16.92 o 
  -1   6   5      790.29      857.67     25.64 o 
   0   6   5      132.44      143.68     17.84 o 
   1   6   5     3018.24     2961.20     49.49 o 
   2   6   5    12378.48    11745.89    152.10 o 
   3   6   5    34402.89    34071.82    431.11 o 
   4   6   5    29072.80    29083.73    426.40 o 
   5   6   5     9989.05    10171.02    161.44 o 
   6   6   5     1191.49     1294.91     73.32 o 
   7   6   5      226.98      202.01     42.66 o 
   8   6   5      469.77      555.46     57.77 o 
   9   6   5       63.46       95.38     45.80 o 
  10   6   5       54.18       99.44     47.89 o 
  11   6   5      527.04      599.34     71.37 o 
 -12   7   5      534.64      562.78     76.25 o 
 -11   7   5      210.36      254.57     58.99 o 
 -10   7   5      158.19      163.38     48.18 o 
  -9   7   5       15.59      -29.82     35.40 o 
  -8   7   5       76.13       68.23     34.29 o 
  -7   7   5       98.88      185.19     27.40 o 
  -6   7   5     1062.02     1075.71     54.46 o 
  -5   7   5    14164.69    14457.70    269.91 o 
  -4   7   5     8340.71     8349.19    168.29 o 
  -3   7   5     8546.70     8530.26    207.87 o 
  -2   7   5     5960.30     6047.92    117.51 o 
  -1   7   5     3024.83     2833.96     60.27 o 
   0   7   5     8831.24     9080.46    169.21 o 
   1   7   5     2235.16     2101.07     38.20 o 
   2   7   5      359.53      374.65     15.07 o 
   3   7   5       28.94       53.21     19.66 o 
   4   7   5        8.74       50.56     17.60 o 
   5   7   5      302.69      311.09     14.98 o 
   6   7   5      639.27      707.01     30.14 o 
   7   7   5     4835.02     5021.97    157.86 o 
   8   7   5     4069.56     4527.95    151.29 o 
   9   7   5     3601.50     3957.55    143.15 o 
  10   7   5     1710.87     1822.26     99.97 o 
  11   7   5      403.05      545.64     80.50 o 
 -11   8   5      494.53      538.31     69.92 o 
 -10   8   5     3011.74     2853.08    122.00 o 
  -9   8   5     1973.13     2113.50     96.83 o 
  -8   8   5      172.72      128.91     42.78 o 
  -7   8   5      145.72      139.61     33.42 o 
  -6   8   5        4.17        4.14     30.37 o 
  -5   8   5      548.18      569.13     28.38 o 
  -4   8   5     2239.37     2252.94     92.76 o 
  -3   8   5      110.28       91.39     41.24 o 
  -2   8   5     2810.82     3325.77     74.86 o 
  -1   8   5      517.68      471.95     21.41 o 
   0   8   5    12894.15    12688.60    241.00 o 
   1   8   5      166.27      167.87     18.08 o 
   2   8   5     1599.51     1433.63     26.00 o 
   3   8   5     3797.88     3859.31     55.15 o 
   4   8   5      473.69      365.08     14.74 o 
   5   8   5      303.54      291.61     15.37 o 
   6   8   5     2126.05     2473.90     97.99 o 
   7   8   5     2619.23     2718.65    105.78 o 
   8   8   5     1337.47     1447.38     81.72 o 
   9   8   5       56.31       50.39     49.17 o 
  10   8   5      448.62      511.87     74.28 o 
  11   8   5      255.56      370.58     80.85 o 
 -11   9   5      194.99      188.95     57.48 o 
 -10   9   5       31.70      110.25     53.12 o 
  -9   9   5     2142.98     1860.15     89.27 o 
  -8   9   5     1586.68     1585.12     80.56 o 
  -7   9   5     1593.24     1332.65     71.60 o 
  -6   9   5     5665.48     5893.70    133.76 o 
  -5   9   5     6413.30     6554.24    130.98 o 
  -4   9   5     7790.49     8123.93    157.65 o 
  -3   9   5     1628.54     1603.03     59.57 o 
  -2   9   5     3898.12     4049.62     83.63 o 
  -1   9   5      539.77      455.75     29.23 o 
   0   9   5     1142.93     1170.28     32.27 o 
   1   9   5       52.68       67.22      9.96 o 
   2   9   5        5.82      -13.97     13.97 o 
   3   9   5      573.03      532.25     30.52 o 
   4   9   5        1.05        4.97     13.55 o 
   5   9   5      338.29      314.32     23.37 o 
   6   9   5     1326.70     1256.97     67.13 o 
   7   9   5      484.44      550.69     62.48 o 
   8   9   5       12.26       24.06     40.80 o 
   9   9   5      561.70      750.74     68.76 o 
  10   9   5       73.44       24.88     49.75 o 
  11   9   5      808.73     1024.20     95.67 o 
 -11  10   5      421.57      519.66     74.05 o 
 -10  10   5       48.59       -2.62     42.54 o 
  -9  10   5      582.03      517.33     62.83 o 
  -8  10   5     1496.03     1460.40     77.59 o 
  -7  10   5     3049.42     2768.46    103.75 o 
  -6  10   5     4195.96     4349.28    139.72 o 
  -5  10   5      739.85      716.43     41.12 o 
  -4  10   5      124.57       80.42     55.56 o 
  -3  10   5     1331.20     1461.07     40.93 o 
  -2  10   5      169.92      148.81     18.77 o 
  -1  10   5        5.31      -12.31     12.31 o 
   0  10   5     4729.13     5020.05    133.01 o 
   1  10   5     2116.39     1900.08     32.54 o 
   2  10   5     3892.79     3509.36    113.15 o 
   3  10   5     6344.99     6260.91     86.02 o 
   4  10   5     9255.08     8688.72    116.46 o 
   5  10   5     6799.33     6804.39    134.89 o 
   6  10   5       30.86       59.86     37.26 o 
   7  10   5        5.02      -37.72     37.72 o 
   8  10   5        2.62       73.64     42.78 o 
   9  10   5      151.99      192.73     54.81 o 
  10  10   5       40.24       46.67     56.90 o 
  11  10   5       45.83       67.88     59.98 o 
 -11  11   5      282.50      468.86     75.09 o 
 -10  11   5      123.31       84.74     58.99 o 
  -9  11   5      161.90      151.64     50.97 o 
  -8  11   5       20.09       76.84     46.26 o 
  -7  11   5     1502.20     1662.66     80.67 o 
  -6  11   5     4819.48     4570.78    146.41 o 
  -5  11   5     2045.09     2335.81     89.62 o 
  -4  11   5      346.43      411.49     26.91 o 
  -3  11   5     3961.43     3683.34     82.36 o 
  -2  11   5    14005.97    13832.10    256.50 o 
  -1  11   5    17854.68    18540.21    352.39 o 
   0  11   5     2651.89     2438.33     85.50 o 
   1  11   5      289.07      285.28     23.51 o 
   2  11   5       54.79       42.37     14.00 o 
   3  11   5      369.23      398.50     27.27 o 
   4  11   5      183.68      157.68     33.36 o 
   5  11   5      236.51      292.92     27.83 o 
   6  11   5     3909.87     3928.20    133.62 o 
   7  11   5     1068.88     1117.49     74.28 o 
   8  11   5     1071.71     1201.82     83.81 o 
   9  11   5     1328.83     1688.17     95.96 o 
  10  11   5     1151.83     1195.31     91.31 o 
  11  11   5      988.19     1148.93    102.41 o 
 -11  12   5      791.20      733.60     78.99 o 
 -10  12   5     1751.17     1597.45     94.50 o 
  -9  12   5     1967.94     2077.75    100.49 o 
  -8  12   5      719.68      552.73     56.96 o 
  -7  12   5       31.94      140.25     44.29 o 
  -6  12   5      173.92      184.59     42.95 o 
  -5  12   5      126.28       69.92     29.87 o 
  -4  12   5      259.26      227.01     29.87 o 
  -3  12   5     1947.21     1803.51     47.29 o 
  -2  12   5      928.56      894.16     31.25 o 
  -1  12   5     6457.75     6557.84    128.28 o 
   0  12   5    10869.44    10440.92    160.66 o 
   1  12   5    12276.95    12196.49    160.85 o 
   2  12   5      743.26      730.12     26.76 o 
   3  12   5       30.04       35.66     16.47 o 
   4  12   5      679.17      681.95     27.33 o 
   5  12   5     2520.09     2507.99    134.06 o 
   6  12   5     3681.27     3769.47    134.14 o 
   7  12   5      801.55      971.60     77.59 o 
   8  12   5      107.29      174.54     53.41 o 
   9  12   5       38.50       97.12     63.58 o 
  10  12   5       33.02       33.19     63.35 o 
 -10  13   5       23.20       93.75     63.06 o 
  -9  13   5       60.47       62.71     56.20 o 
  -8  13   5       53.05       15.23     39.75 o 
  -7  13   5       42.54      182.96     54.17 o 
  -6  13   5      497.16      525.00     53.76 o 
  -5  13   5     1581.65     1379.78     67.36 o 
  -4  13   5      847.30      820.78     50.80 o 
  -3  13   5      169.03      134.43     18.33 o 
  -2  13   5     3978.42     4363.51    103.80 o 
  -1  13   5     7152.80     7700.46    148.53 o 
   0  13   5     1387.12     1471.13     56.01 o 
   1  13   5      409.88      376.88     56.44 o 
   2  13   5      303.22      301.22     18.07 o 
   3  13   5       48.56       67.15     27.46 o 
   4  13   5       68.27       79.09     25.67 o 
   5  13   5     1420.81     1434.92     67.33 o 
   6  13   5       94.62       83.17     49.64 o 
   7  13   5      905.65      930.22     69.51 o 
   8  13   5      160.76      205.57     62.54 o 
   9  13   5      343.79      417.83     76.49 o 
  10  13   5       57.69      146.70     74.92 o 
 -10  14   5      182.19      330.30     77.53 o 
  -9  14   5      223.07      224.98     59.81 o 
  -8  14   5      872.40      812.00     72.36 o 
  -7  14   5      437.31      277.93     49.87 o 
  -6  14   5      401.99      458.63     51.38 o 
  -5  14   5     1107.56     1120.10     66.55 o 
  -4  14   5      210.51      187.56     38.82 o 
  -3  14   5     1356.51     1443.02     64.40 o 
  -2  14   5      926.93      894.57     32.51 o 
  -1  14   5      106.30      103.04     21.71 o 
   0  14   5      243.46      224.89     25.32 o 
   1  14   5     2664.39     2593.70     43.87 o 
   2  14   5     5110.94     4912.19    112.69 o 
   3  14   5     2342.80     2270.85     49.22 o 
   4  14   5     1930.25     1836.66     43.85 o 
   5  14   5     1193.90     1327.95     50.00 o 
   6  14   5      506.39      476.71     61.32 o 
   7  14   5       52.75      143.09     53.30 o 
   8  14   5       34.52      105.72     58.70 o 
   9  14   5        4.06       92.64     64.11 o 
  10  14   5        1.07      -23.71     54.98 o 
 -10  15   5       13.50      167.62     68.12 o 
  -9  15   5        0.42      116.47     62.31 o 
  -8  15   5      564.25      387.43     60.74 o 
  -7  15   5      619.36      707.91     69.86 o 
  -6  15   5      416.65      416.84     49.64 o 
  -5  15   5      622.40      621.66     54.58 o 
  -4  15   5      852.67      827.41     54.17 o 
  -3  15   5     2272.24     2281.82     84.45 o 
  -2  15   5    10179.30    10517.60    200.08 o 
  -1  15   5     6919.23     7248.04    116.84 o 
   0  15   5      144.03      143.11     22.80 o 
   1  15   5      454.24      387.19     23.61 o 
   2  15   5      349.47      375.48     25.94 o 
   3  15   5      189.71      261.47     40.68 o 
   4  15   5        1.33      -18.01     18.01 o 
   5  15   5        7.93      105.08     68.29 o 
   6  15   5      646.47      628.40     63.12 o 
   7  15   5     1000.61     1290.86     89.74 o 
   8  15   5     1555.82     1826.21    104.68 o 
   9  15   5     1113.18     1378.80    104.56 o 
  10  15   5     1048.22     1421.34    110.84 o 
  -9  16   5     1015.83     1329.39    100.26 o 
  -8  16   5      665.04      637.93     74.05 o 
  -7  16   5      441.35      530.53     66.37 o 
  -6  16   5      134.20      120.83     49.40 o 
  -5  16   5       20.89      -21.33     32.08 o 
  -4  16   5      322.28      356.40     42.49 o 
  -3  16   5      519.66      481.06     48.47 o 
  -2  16   5        4.43      -16.91     16.91 o 
  -1  16   5     4504.56     4346.33     84.29 o 
   0  16   5     6043.63     6250.70     89.79 o 
   1  16   5     3448.74     3353.72     64.75 o 
   2  16   5      764.66      726.47     66.34 o 
   3  16   5      260.66      360.92     41.74 o 
   4  16   5      628.06      605.76     32.46 o 
   5  16   5     2665.24     2572.34     72.52 o 
   6  16   5      738.99      723.72     68.29 o 
   7  16   5      637.94      697.91     73.12 o 
   8  16   5      446.52      679.95     77.94 o 
   9  16   5        9.48       82.12     65.33 o 
  -9  17   5       51.92      178.72     76.43 o 
  -8  17   5       17.53       76.78     52.31 o 
  -7  17   5        2.21      -44.99     44.99 o 
  -6  17   5        0.44       16.33     38.01 o 
  -5  17   5       88.04        7.85     39.70 o 
  -4  17   5       79.15      125.31     36.33 o 
  -3  17   5      149.30      230.22     44.64 o 
  -2  17   5     1282.41     1385.53     46.33 o 
  -1  17   5     4415.93     4269.90    103.80 o 
   0  17   5     1117.22     1128.32     58.89 o 
   1  17   5      178.47      163.06     33.06 o 
   2  17   5      746.12      619.86     42.39 o 
   3  17   5      191.07      144.91     24.83 o 
   4  17   5      805.04      759.69     46.75 o 
   5  17   5      117.02       83.62     79.36 o 
   6  17   5      675.67      614.16     67.42 o 
   7  17   5      579.15      763.94     78.87 o 
   8  17   5      296.92      167.39     59.46 o 
   9  17   5       45.08      -53.18     57.48 o 
  -9  18   5      143.98      -27.55     60.50 o 
  -8  18   5        0.03      159.25     67.48 o 
  -7  18   5        5.86      121.07     58.41 o 
  -6  18   5      153.91      192.79     51.96 o 
  -5  18   5      367.51      340.94     53.41 o 
  -4  18   5      598.08      588.06     53.47 o 
  -3  18   5      187.96      175.00     53.59 o 
  -2  18   5      407.49      425.28     32.33 o 
  -1  18   5      263.56      243.05     50.07 o 
   0  18   5      109.01      128.42     21.11 o 
   1  18   5     1354.88     1168.56     39.48 o 
   2  18   5     2627.33     2560.34     60.30 o 
   3  18   5     1012.33      990.91     43.77 o 
   4  18   5        4.12      -12.51     37.88 o 
   5  18   5       47.11      -41.29     57.25 o 
   6  18   5     1240.33     1244.42     91.25 o 
   7  18   5      875.61     1240.76     98.46 o 
   8  18   5        6.72      187.15     72.83 o 
  -8  19   5      435.10      245.68     78.46 o 
  -7  19   5      167.53      188.37     62.65 o 
  -6  19   5       53.05      132.46     56.84 o 
  -5  19   5      398.43      446.42     55.74 o 
  -4  19   5     2618.61     2605.78    103.92 o 
  -3  19   5     2537.95     2510.42     70.46 o 
  -2  19   5     1322.65     1439.96     49.57 o 
  -1  19   5     1876.09     1779.36     90.90 o 
   0  19   5      732.37      702.01     40.73 o 
   1  19   5      105.68       89.34     25.52 o 
   2  19   5       28.46       81.41     23.74 o 
   3  19   5      815.71      843.99     39.04 o 
   4  19   5        1.81       27.19     24.60 o 
   5  19   5      259.40      226.96     38.44 o 
   6  19   5       29.73      168.08     63.00 o 
   7  19   5      987.34     1066.28     98.75 o 
   8  19   5     1647.67     2126.81    129.78 o 
  -8  20   5      846.42      850.71     82.94 o 
  -7  20   5      135.69       23.54     57.48 o 
  -6  20   5      152.45      165.53     54.34 o 
  -5  20   5       61.78      226.96     58.00 o 
  -4  20   5       34.05       27.42     27.61 o 
  -3  20   5      239.69      153.82     30.90 o 
  -2  20   5      513.30      404.35     52.42 o 
  -1  20   5     1928.22     1852.07     87.47 o 
   0  20   5     1623.53     1592.50     60.03 o 
   1  20   5     1608.69     1579.54     63.61 o 
   2  20   5      719.03      746.64     38.28 o 
   3  20   5      212.93      200.83     29.99 o 
   4  20   5      580.68      640.69     39.40 o 
   5  20   5      703.54      871.49     93.84 o 
   6  20   5     1758.85     1917.86    103.80 o 
   7  20   5      945.50     1152.88    101.94 o 
   8  20   5       97.57      159.13     70.21 o 
  -7  21   5        0.70      -28.94     47.54 o 
  -6  21   5        3.67      -46.32     46.32 o 
  -5  21   5      191.81      211.03     44.96 o 
  -4  21   5       40.61       53.13     38.48 o 
  -3  21   5       70.72      134.50     70.24 o 
  -2  21   5     2079.33     1876.95     90.15 o 
  -1  21   5      621.58      813.28     71.84 o 
   0  21   5      234.90      203.91     35.44 o 
   1  21   5      582.65      656.53     45.94 o 
   2  21   5      472.50      570.44     83.27 o 
   3  21   5       38.34       11.43     56.65 o 
   4  21   5       12.00       19.36     30.45 o 
   5  21   5      115.55      187.13     42.12 o 
   6  21   5      251.49      342.50     73.52 o 
   7  21   5      527.07      598.12     83.23 o 
  -7  22   5        0.60      -19.70     59.22 o 
  -6  22   5        9.79      -43.65     43.65 o 
  -5  22   5      137.22      137.84     61.20 o 
  -4  22   5      651.44      741.73     47.52 o 
  -3  22   5      121.13      171.98     57.37 o 
  -2  22   5      123.40       61.61     46.09 o 
  -1  22   5      255.81      270.61     56.61 o 
   0  22   5      105.81       94.32     32.78 o 
   1  22   5       25.16        7.17     53.62 o 
   2  22   5      209.03      260.18     45.17 o 
   3  22   5      166.55      122.05     31.71 o 
   4  22   5       37.60      117.43     31.56 o 
   5  22   5       24.44      -34.90     34.90 o 
   6  22   5      112.33       32.95     57.66 o 
  -6  23   5        0.47      -59.92     59.92 o 
  -5  23   5       27.30       24.97     37.00 o 
  -4  23   5      703.04     1009.50     81.14 o 
  -3  23   5     2452.67     2565.44    113.39 o 
  -2  23   5     1565.97     1583.21     89.39 o 
  -1  23   5      336.67      392.66     67.94 o 
   0  23   5      444.50      361.32    146.52 o 
   1  23   5      234.95      183.66     37.00 o 
   2  23   5       23.05       29.40     37.04 o 
   3  23   5      106.08       53.83     63.44 o 
   4  23   5      287.96      436.91     82.91 o 
   5  23   5        0.14      102.01     49.82 o 
   6  23   5       12.42      127.17     62.48 o 
  -5  24   5      485.43      571.09     68.93 o 
  -4  24   5       97.33       89.74     56.03 o 
  -3  24   5      478.69      405.39     69.34 o 
  -2  24   5      436.99      449.74     70.67 o 
  -1  24   5      100.75      106.48     60.62 o 
   0  24   5      325.88      275.96     43.33 o 
   1  24   5      970.82      943.89    215.10 o 
   2  24   5     1477.12     1341.46    204.61 o 
   3  24   5      530.12      546.45     54.72 o 
   4  24   5       85.09       30.16     57.42 o 
   5  24   5       37.42       60.03    151.43 o 
  -4  25   5      817.64     1019.67     87.82 o 
  -3  25   5      570.45      385.63     67.25 o 
  -2  25   5      142.15      147.45     62.36 o 
  -1  25   5      162.17      198.83     64.98 o 
   0  25   5      500.27      428.40    112.81 o 
   1  25   5      967.78     1002.89     58.70 o 
   2  25   5      347.97      326.52     49.45 o 
   3  25   5       36.97       60.44     95.55 o 
   4  25   5      459.39      391.27     81.14 o 
  -2  26   5      152.47      159.37     65.10 o 
  -1  26   5        1.03      113.63     58.29 o 
   0  26   5      228.88      101.89     62.25 o 
   1  26   5      114.15      304.35    131.18 o 
   2  26   5       98.99       57.57     45.58 o 
 -11   0   6     1977.75     2152.15    104.21 o 
 -10   0   6      342.62      314.43     52.25 o 
  -9   0   6      334.87      381.16     44.35 o 
  -8   0   6      407.73      366.51     41.21 o 
  -7   0   6     1422.44     1173.86     66.90 o 
  -6   0   6     1025.01      922.90     51.32 o 
  -5   0   6     1539.46     1571.47     61.84 o 
  -4   0   6    13806.13    14060.60    370.58 o 
  -3   0   6    15166.04    15383.31    400.92 o 
  -2   0   6     8102.62     7555.62    203.95 o 
  -1   0   6     6947.52     5974.92    163.09 o 
   0   0   6      425.03      580.45     29.70 o 
   1   0   6      339.24      371.62     25.92 o 
   2   0   6    13607.56    14599.61    377.90 o 
   3   0   6    22413.14    22710.52    581.55 o 
   4   0   6     6800.85     6786.98    186.33 o 
   5   0   6     1604.66     1573.03     63.41 o 
   6   0   6        2.94       -8.89     31.15 o 
   7   0   6      230.81      373.60     47.19 o 
   8   0   6     4986.17     4872.31    155.94 o 
   9   0   6     4741.50     5262.18    168.38 o 
  10   0   6     3374.02     3959.93    146.06 o 
 -12   1   6        1.06      213.59     71.95 o 
 -11   1   6       58.57      254.97     46.09 o 
 -10   1   6      595.69      592.76     89.59 o 
  -9   1   6     1992.43     1794.60    124.23 o 
  -8   1   6     1129.18     1132.54    105.78 o 
  -7   1   6      292.21      196.88     29.73 o 
  -6   1   6     1054.64      960.31     37.62 o 
  -5   1   6    11928.62    12204.84    230.78 o 
  -4   1   6    24951.96    25791.92    468.85 o 
  -3   1   6     2341.97     2476.91     82.76 o 
  -2   1   6      722.89      715.10     26.63 o 
  -1   1   6     1482.60     1471.74     49.29 o 
   0   1   6     3255.01     3447.24     84.57 o 
   1   1   6       14.48       51.68     17.32 o 
   2   1   6     2302.03     2493.69     41.94 o 
   3   1   6    10677.20    10292.27    191.82 o 
   4   1   6     6851.66     7059.35    136.22 o 
   5   1   6     3579.84     3667.45     79.68 o 
   6   1   6      636.75      517.09     91.42 o 
   7   1   6      768.89      795.84     38.92 o 
   8   1   6      292.06      426.98     36.91 o 
   9   1   6        3.51       38.76     75.18 o 
  10   1   6       62.11       17.76    106.94 o 
  11   1   6        2.79       -7.27     60.04 o 
 -12   2   6        8.10      126.35     67.54 o 
 -11   2   6      143.23      166.52     50.91 o 
 -10   2   6      303.53      251.30     75.47 o 
  -9   2   6       25.41      -23.20     23.20 o 
  -8   2   6      319.36      268.16     31.85 o 
  -7   2   6       90.75      130.04     26.62 o 
  -6   2   6      185.33      164.97     24.70 o 
  -5   2   6      201.57      242.25     23.71 o 
  -4   2   6       12.84       35.02     16.83 o 
  -3   2   6        3.21       -2.49     13.80 o 
  -2   2   6      633.38      741.68     63.47 o 
  -1   2   6       82.62      109.22     14.15 o 
   0   2   6     4085.90     4386.85     91.83 o 
   1   2   6     1209.65     1288.63     33.18 o 
   2   2   6     1930.55     1902.31     34.28 o 
   3   2   6        3.12       -3.59      7.84 o 
   4   2   6       56.58       58.70     16.14 o 
   5   2   6       29.18       63.40     27.93 o 
   6   2   6      343.47      307.88     27.41 o 
   7   2   6      514.77      545.59     35.31 o 
   8   2   6       25.74        5.68    132.66 o 
   9   2   6       57.02      106.72     33.54 o 
  10   2   6      608.47      829.96     82.01 o 
  11   2   6       97.41       52.37     59.86 o 
 -12   3   6        9.84      114.27     60.33 o 
 -11   3   6      548.48      552.79     64.69 o 
 -10   3   6      670.97      668.30     43.50 o 
  -9   3   6        2.59      -73.20     73.20 o 
  -8   3   6      224.08      307.39    108.25 o 
  -7   3   6     1268.25     1086.99     80.24 o 
  -6   3   6     5665.85     5367.01    238.67 o 
  -5   3   6     8134.72     8429.90    164.32 o 
  -4   3   6     7427.45     7338.31    143.57 o 
  -3   3   6    10551.40    11205.86    210.24 o 
  -2   3   6      106.98      220.25     21.77 o 
  -1   3   6      103.66      230.75     15.78 o 
   0   3   6     8203.57     8107.69    243.32 o 
   1   3   6     7674.59     8156.28    153.19 o 
   2   3   6     1018.96     1046.27     34.62 o 
   3   3   6      363.11      459.61     20.32 o 
   4   3   6     1373.89     1226.27     35.62 o 
   5   3   6     3851.69     3983.14     84.29 o 
   6   3   6     2946.18     2667.82     63.94 o 
   7   3   6      275.15      244.31     28.04 o 
   8   3   6      158.49      127.07     46.53 o 
   9   3   6      133.34      193.41     96.68 o 
  10   3   6        0.12       32.90     56.73 o 
  11   3   6       71.18      160.01     55.91 o 
 -12   4   6      989.36      914.88     85.55 o 
 -11   4   6      673.40      610.32     68.35 o 
 -10   4   6      103.81      147.45     46.26 o 
  -9   4   6      204.43      132.87     28.50 o 
  -8   4   6       72.60      -54.35     80.96 o 
  -7   4   6        5.77      -20.72     20.72 o 
  -6   4   6      292.73      254.78     25.29 o 
  -5   4   6      799.07      750.14     44.32 o 
  -4   4   6     5673.29     5997.72    120.19 o 
  -3   4   6    32466.37    31653.24    571.40 o 
  -2   4   6    14489.62    14381.84    265.38 o 
  -1   4   6     6392.77     6388.40    123.12 o 
   0   4   6     5536.50     6048.26    116.71 o 
   1   4   6      906.66     1024.18     31.07 o 
   2   4   6     9564.47     9492.00    143.72 o 
   3   4   6    14756.51    14593.22    255.86 o 
   4   4   6     9499.21     9444.91    178.38 o 
   5   4   6     3506.66     3464.10     75.70 o 
   6   4   6     1122.98     1097.24     38.93 o 
   7   4   6     3657.29     3893.83     87.97 o 
   8   4   6     4840.30     5133.21    156.37 o 
   9   4   6     4326.76     4651.16    156.23 o 
  10   4   6     1752.02     1900.84    103.34 o 
  11   4   6      479.73      595.21     80.73 o 
 -12   5   6        4.81      112.93     54.17 o 
 -11   5   6      237.12      249.63     60.39 o 
 -10   5   6      702.80      665.71     65.56 o 
  -9   5   6     2125.40     1848.44     59.53 o 
  -8   5   6     2554.88     2631.66    107.55 o 
  -7   5   6     1119.11     1102.34     44.29 o 
  -6   5   6     2025.99     2168.39     58.67 o 
  -5   5   6     6283.89     5974.37    121.98 o 
  -4   5   6    10973.34    10616.79    201.66 o 
  -3   5   6     2259.65     2533.56     58.73 o 
  -2   5   6      473.78      607.63     71.98 o 
  -1   5   6     1187.09     1398.40    184.47 o 
   0   5   6     3556.01     3985.23     91.63 o 
   1   5   6    18388.78    18539.80    336.99 o 
   2   5   6     1357.29     1255.87     27.07 o 
   3   5   6     5204.93     4963.57     87.47 o 
   4   5   6    13490.02    13917.71    207.55 o 
   5   5   6     4744.59     4878.64    100.42 o 
   6   5   6     2162.93     2198.54     56.26 o 
   7   5   6     2552.75     2649.24     68.04 o 
   8   5   6      823.50     1032.98     74.05 o 
   9   5   6       68.30       83.46     50.62 o 
  10   5   6       24.23       59.63     55.45 o 
  11   5   6       47.76       43.71     56.55 o 
 -11   6   6       41.23       87.94     51.15 o 
 -10   6   6      929.97      874.02     67.88 o 
  -9   6   6      437.01      310.25     51.49 o 
  -8   6   6       65.72       42.06    125.71 o 
  -7   6   6       56.57       72.87     23.75 o 
  -6   6   6       43.10      -40.73     57.22 o 
  -5   6   6     1211.91     1047.96    150.21 o 
  -4   6   6     1213.14     1429.22     48.71 o 
  -3   6   6      861.76      763.93     53.73 o 
  -2   6   6      239.75      324.11     20.08 o 
  -1   6   6      730.85      680.00     25.17 o 
   0   6   6     4055.66     4465.27    117.23 o 
   1   6   6     3336.97     3380.01     70.28 o 
   2   6   6     6496.67     6038.96     94.94 o 
   3   6   6      665.86      680.36     43.85 o 
   4   6   6     3271.03     3303.71     57.56 o 
   5   6   6      283.45      200.95     42.54 o 
   6   6   6      486.59      457.42     28.48 o 
   7   6   6        1.07       35.93     21.83 o 
   8   6   6       80.31      152.51     52.48 o 
   9   6   6      713.94      804.10     73.12 o 
  10   6   6      574.80      712.15     73.58 o 
  11   6   6       34.91      166.52     65.73 o 
 -11   7   6      540.86      675.30     75.67 o 
 -10   7   6       58.66      138.91     50.86 o 
  -9   7   6      105.25      104.68     41.27 o 
  -8   7   6        4.34      -24.47     24.47 o 
  -7   7   6     1053.77     1052.57     44.77 o 
  -6   7   6     2586.55     2477.96     64.09 o 
  -5   7   6     6577.16     6896.00    138.92 o 
  -4   7   6     3435.51     3573.18     97.06 o 
  -3   7   6     2756.24     2710.32     84.86 o 
  -2   7   6      507.51      611.56     25.47 o 
  -1   7   6     4851.94     4712.06    146.67 o 
   0   7   6    10263.16     9956.48    186.14 o 
   1   7   6       45.94       35.44     40.36 o 
   2   7   6      263.10      267.71     16.68 o 
   3   7   6     1481.67     1442.40     25.98 o 
   4   7   6      735.07      830.42     36.68 o 
   5   7   6     5980.29     5806.36    116.69 o 
   6   7   6     5149.71     5446.33    111.96 o 
   7   7   6      166.29      126.76     44.29 o 
   8   7   6      216.51      290.78     56.03 o 
   9   7   6      139.15       58.12     54.58 o 
  10   7   6        0.16      -50.39     50.39 o 
  11   7   6      551.76      624.45     82.42 o 
 -11   8   6      150.06      319.26     63.64 o 
 -10   8   6        8.17       58.12     51.38 o 
  -9   8   6       79.69      133.79     47.25 o 
  -8   8   6       67.80       98.69     41.79 o 
  -7   8   6      104.90      117.79     31.24 o 
  -6   8   6        3.14      -18.22     18.22 o 
  -5   8   6     2712.00     2637.22    169.86 o 
  -4   8   6     1266.59     1325.80     50.68 o 
  -3   8   6     9724.47    10139.40    192.78 o 
  -2   8   6    10809.18    11085.96    208.19 o 
  -1   8   6    11693.64    12764.34    236.58 o 
   0   8   6     9369.04     9513.87    334.25 o 
   1   8   6      157.45       89.97     24.53 o 
   2   8   6      107.36      102.88     19.48 o 
   3   8   6     9121.47     8864.71    117.84 o 
   4   8   6    13542.54    13315.53    173.64 o 
   5   8   6     2638.33     2429.31     98.81 o 
   6   8   6     1758.86     1849.22     83.93 o 
   7   8   6     4196.49     4014.57    136.35 o 
   8   8   6     3697.50     4094.89    146.41 o 
   9   8   6      976.92     1198.97     86.60 o 
  10   8   6      904.45      871.34     89.74 o 
  11   8   6     1274.97     1389.49    106.24 o 
 -11   9   6      136.31       80.50     60.74 o 
 -10   9   6      507.10      447.35     64.63 o 
  -9   9   6     1638.75     1520.44     82.59 o 
  -8   9   6     2049.14     1895.08     88.05 o 
  -7   9   6     2350.97     2363.42     94.62 o 
  -6   9   6     4809.58     4698.39    165.03 o 
  -5   9   6     4350.85     4923.29    318.59 o 
  -4   9   6      692.23      655.82     32.58 o 
  -3   9   6       35.61       19.08     36.33 o 
  -2   9   6      482.70      400.62     47.69 o 
  -1   9   6      351.85      348.51     21.59 o 
   0   9   6     1926.71     2117.07     55.45 o 
   1   9   6     9771.88     9521.17    146.33 o 
   2   9   6     8876.60     9025.43    120.36 o 
   3   9   6     7252.37     7198.83     97.47 o 
   4   9   6     8193.40     8079.44    109.04 o 
   5   9   6     4879.95     4652.61    146.46 o 
   6   9   6     1685.21     1710.08     79.74 o 
   7   9   6     1344.18     1466.27     79.22 o 
   8   9   6      590.92      770.51     76.78 o 
   9   9   6      254.08      377.96     72.07 o 
  10   9   6      119.83       71.55     57.13 o 
  11   9   6       11.87       84.27     63.47 o 
 -11  10   6      250.70      277.87     69.74 o 
 -10  10   6     1648.51     1459.76     87.65 o 
  -9  10   6     1513.29     1402.39     81.54 o 
  -8  10   6      183.79      175.41     46.55 o 
  -7  10   6      447.50      352.33     49.98 o 
  -6  10   6      182.46      315.13     45.80 o 
  -5  10   6      298.78      290.71     27.93 o 
  -4  10   6     1292.72     1425.57     44.39 o 
  -3  10   6      102.35       82.86     39.29 o 
  -2  10   6      126.73      173.95     20.73 o 
  -1  10   6     9428.73     9599.11    181.90 o 
   0  10   6    10753.85    11227.40    209.56 o 
   1  10   6     6081.60     6041.05     96.65 o 
   2  10   6     1887.18     1776.76     31.79 o 
   3  10   6       42.55       53.36     11.77 o 
   4  10   6      922.72      971.69     24.65 o 
   5  10   6     3683.10     3781.97    128.97 o 
   6  10   6       30.03       -1.69     33.42 o 
   7  10   6        5.81      -27.84     44.00 o 
   8  10   6       73.40      240.79     62.31 o 
   9  10   6      206.42      140.42     59.63 o 
  10  10   6      406.86      617.42     79.04 o 
  11  10   6      718.09      847.46     97.93 o 
 -11  11   6       56.56      171.28     61.72 o 
 -10  11   6        0.35      112.29     53.47 o 
  -9  11   6      487.59      369.36     59.81 o 
  -8  11   6      500.38      442.24     51.44 o 
  -7  11   6       62.34       15.58     35.57 o 
  -6  11   6      495.16      362.61     46.03 o 
  -5  11   6     6575.43     6652.57    204.00 o 
  -4  11   6     1706.94     1624.84    115.54 o 
  -3  11   6       20.22       65.76     41.70 o 
  -2  11   6        1.10      -31.18     31.18 o 
  -1  11   6     4342.13     4792.04     98.20 o 
   0  11   6     3336.69     3141.22     55.63 o 
   1  11   6      244.98      285.08     16.99 o 
   2  11   6       70.21       18.39     10.89 o 
   3  11   6      287.95      232.82     14.62 o 
   4  11   6      502.53      511.13     51.68 o 
   5  11   6      169.66      221.15     47.19 o 
   6  11   6        2.44       43.18     43.82 o 
   7  11   6      193.91      181.92     51.38 o 
   8  11   6       50.60       67.65     49.29 o 
   9  11   6      825.12      926.38     85.03 o 
  10  11   6       56.73      -56.73     56.73 o 
 -10  12   6       34.07       22.20     54.58 o 
  -9  12   6       66.89       99.27     46.03 o 
  -8  12   6       23.94       31.27     44.93 o 
  -7  12   6       46.45       13.31     37.84 o 
  -6  12   6      446.37      326.64     47.78 o 
  -5  12   6     1012.69     1073.60     61.96 o 
  -4  12   6      249.52      244.17     41.06 o 
  -3  12   6       12.46        5.89     25.14 o 
  -2  12   6     2102.61     2218.86    109.15 o 
  -1  12   6     4242.26     4241.68    264.57 o 
   0  12   6     1157.87     1115.15     51.77 o 
   1  12   6     1556.23     1555.58     35.38 o 
   2  12   6      315.12      293.92     22.94 o 
   3  12   6     2493.49     2466.86     49.54 o 
   4  12   6     4160.73     4136.36     74.62 o 
   5  12   6     1895.20     1712.87    171.51 o 
   6  12   6      238.04      332.10     61.03 o 
   7  12   6      232.09      184.18     58.93 o 
   8  12   6     2297.15     2885.63    124.96 o 
   9  12   6       87.03      240.68     68.70 o 
  10  12   6      319.56      584.40     81.14 o 
 -10  13   6       18.72        6.74     46.67 o 
  -9  13   6      682.81      742.14     68.64 o 
  -8  13   6     3528.30     3816.96    141.29 o 
  -7  13   6     3401.75     3454.52    129.43 o 
  -6  13   6     2619.05     2643.44    102.35 o 
  -5  13   6       49.41       86.13     40.05 o 
  -4  13   6      447.53      422.83     47.14 o 
  -3  13   6      732.87      708.42     32.27 o 
  -2  13   6     4099.08     4161.80     89.83 o 
  -1  13   6     1276.04     1248.45     39.66 o 
   0  13   6     1040.68     1186.70     31.77 o 
   1  13   6     5617.35     5428.41     78.13 o 
   2  13   6     9341.51     9302.26    205.50 o 
   3  13   6     4713.71     4622.25     89.76 o 
   4  13   6      219.46      405.74     84.00 o 
   5  13   6     5604.83     5633.02    122.82 o 
   6  13   6     3885.11     3785.28    133.74 o 
   7  13   6      159.15      202.26     56.90 o 
   8  13   6      137.92      191.68     60.21 o 
   9  13   6      356.93      378.25     71.37 o 
  10  13   6      516.07      777.25     99.74 o 
 -10  14   6      600.81      568.25     77.53 o 
  -9  14   6     1272.34     1410.36     91.60 o 
  -8  14   6      284.92      241.55     57.07 o 
  -7  14   6       18.84      111.13     44.52 o 
  -6  14   6     1535.61     1551.65     76.60 o 
  -5  14   6     2104.68     2036.90     85.32 o 
  -4  14   6     1128.45     1033.33     57.42 o 
  -3  14   6       58.85       82.85     58.21 o 
  -2  14   6       70.41       65.62     22.93 o 
  -1  14   6     5226.25     5470.26    108.89 o 
   0  14   6    14810.90    14982.10    228.05 o 
   1  14   6     2080.86     2019.55     39.09 o 
   2  14   6       13.17        2.44     38.37 o 
   3  14   6        5.40      112.01     51.92 o 
   4  14   6        4.51       14.04     20.82 o 
   5  14   6       65.68      228.44     61.35 o 
   6  14   6       13.84       95.96     49.58 o 
   7  14   6       28.73      -13.19     45.92 o 
   8  14   6       42.67      171.22     64.69 o 
   9  14   6       45.18      -62.54     62.54 o 
  10  14   6      233.88      118.97     69.51 o 
 -10  15   6       22.97      -30.34     57.31 o 
  -9  15   6       48.00       41.56     52.02 o 
  -8  15   6      169.98      123.56     50.04 o 
  -7  15   6      122.53       95.14     53.76 o 
  -6  15   6       45.32       48.59     44.29 o 
  -5  15   6       13.35      -25.63     33.71 o 
  -4  15   6     2272.52     2212.19     89.91 o 
  -3  15   6     3983.20     3698.85    122.05 o 
  -2  15   6     3323.22     3600.92     81.27 o 
  -1  15   6     1374.69     1319.44     41.81 o 
   0  15   6      866.58      907.06     86.16 o 
   1  15   6       65.35      100.05     19.08 o 
   2  15   6      349.04      366.60     26.05 o 
   3  15   6        1.53       62.24     21.65 o 
   4  15   6        0.15       36.12     22.97 o 
   5  15   6       44.29      -26.55     26.55 o 
   6  15   6      147.28      102.87     52.31 o 
   7  15   6      813.20      865.76     79.92 o 
   8  15   6      405.47      528.55     81.14 o 
   9  15   6       25.58      136.41     75.79 o 
  -9  16   6       10.16      141.70     65.39 o 
  -8  16   6      223.72      278.40     63.47 o 
  -7  16   6       65.72      -35.28     35.28 o 
  -6  16   6       82.44       73.06     42.14 o 
  -5  16   6      380.74      371.80     46.44 o 
  -4  16   6       70.34      100.55     38.77 o 
  -3  16   6      971.50      958.82     58.00 o 
  -2  16   6     1918.28     2028.18     80.15 o 
  -1  16   6        2.02       -7.61     17.44 o 
   0  16   6      193.46      195.75     38.58 o 
   1  16   6     3142.42     2961.65     60.22 o 
   2  16   6     4312.42     4275.97     78.17 o 
   3  16   6     1580.92     1424.38     52.48 o 
   4  16   6      100.70      215.61     81.48 o 
   5  16   6        7.89      -52.92     52.92 o 
   6  16   6        6.15       38.82     51.26 o 
   7  16   6       94.70      200.11     58.82 o 
   8  16   6      123.55      292.23     73.12 o 
   9  16   6      643.98      757.83    101.71 o 
  -9  17   6      600.42      578.53     86.31 o 
  -8  17   6     1531.70     1645.74    100.96 o 
  -7  17   6     1677.33     1857.42     97.18 o 
  -6  17   6      886.58      890.99     71.20 o 
  -5  17   6      618.74      545.69     58.06 o 
  -4  17   6      209.43      199.30     38.71 o 
  -3  17   6      650.52      731.97     52.48 o 
  -2  17   6     1315.25     1302.87     68.03 o 
  -1  17   6      236.28      228.39     31.58 o 
   0  17   6      391.99      336.83     32.81 o 
   1  17   6     1402.73     1423.92     40.18 o 
   2  17   6     5379.83     5251.64    112.52 o 
   3  17   6     5180.28     4909.89     89.41 o 
   4  17   6     3635.62     3598.08     73.56 o 
   5  17   6      965.31     1021.86     54.07 o 
   6  17   6      257.77      288.16     60.04 o 
   7  17   6     1067.40     1052.27     90.26 o 
   8  17   6      625.79      890.18     89.04 o 
   9  17   6      326.31      410.91     81.43 o 
  -8  18   6      523.37      605.73     74.86 o 
  -7  18   6        0.33       76.60     54.58 o 
  -6  18   6      442.07      461.94     59.98 o 
  -5  18   6      840.68      888.37     64.75 o 
  -4  18   6     1084.67      980.03     66.03 o 
  -3  18   6      522.19      525.76     51.73 o 
  -2  18   6     1900.39     1776.50     55.47 o 
  -1  18   6     2262.97     2235.78     64.95 o 
   0  18   6     3708.32     3647.51     85.61 o 
   1  18   6     3237.68     3265.28     83.70 o 
   2  18   6      375.30      379.76     30.55 o 
   3  18   6      133.12      142.60     26.89 o 
   4  18   6       14.71      127.48     37.81 o 
   5  18   6       41.21       45.20     34.67 o 
   6  18   6      192.63       74.16     62.94 o 
   7  18   6      110.90      221.50     67.07 o 
   8  18   6       49.05       54.69     73.23 o 
  -8  19   6      204.93      251.89     65.97 o 
  -7  19   6      257.44      327.57     65.44 o 
  -6  19   6       34.40        1.69     41.90 o 
  -5  19   6       13.10      -10.52     44.46 o 
  -4  19   6        1.70      -38.13     38.13 o 
  -3  19   6      156.77      187.26     73.64 o 
  -2  19   6      670.29      614.11     36.79 o 
  -1  19   6      502.24      460.95     58.12 o 
   0  19   6      191.16      186.92     48.36 o 
   1  19   6      294.98      298.21     54.28 o 
   2  19   6       10.36       -8.08     24.30 o 
   3  19   6       19.36       33.50     61.28 o 
   4  19   6      273.27      221.96     41.00 o 
   5  19   6      925.09      901.06     85.93 o 
   6  19   6      626.46      760.10     89.16 o 
   7  19   6       75.21       50.16     63.47 o 
   8  19   6       89.05      162.04     67.94 o 
  -7  20   6      158.70      179.42     65.27 o 
  -6  20   6      185.56      126.47     52.89 o 
  -5  20   6       52.25       95.09     49.34 o 
  -4  20   6        3.58      -43.44     58.91 o 
  -3  20   6      124.57      128.13     53.12 o 
  -2  20   6       96.19       64.51     45.33 o 
  -1  20   6       48.36      126.88     52.72 o 
   0  20   6      409.45      277.70     49.58 o 
   1  20   6     1010.35      892.14     53.67 o 
   2  20   6      778.54      851.67     37.63 o 
   3  20   6      102.65      133.32     47.46 o 
   4  20   6       54.57       73.57     46.93 o 
   5  20   6       23.52      -26.07    123.07 o 
   6  20   6      130.75      281.54     80.21 o 
   7  20   6       40.49       36.21     63.24 o 
  -7  21   6      666.84      631.02     81.02 o 
  -6  21   6      332.99      406.09     65.62 o 
  -5  21   6       79.79      -43.13     43.13 o 
  -4  21   6      442.19      444.20     44.09 o 
  -3  21   6      605.78      594.98     58.06 o 
  -2  21   6       10.25      -13.48     44.17 o 
  -1  21   6        1.47      113.22     49.64 o 
   0  21   6        9.61      106.59     56.38 o 
   1  21   6        7.77      -16.24     44.23 o 
   2  21   6     1193.94     1037.63     39.13 o 
   3  21   6     3161.78     3276.89     72.76 o 
   4  21   6     1665.00     1600.17     65.68 o 
   5  21   6      186.10       64.41    162.42 o 
   6  21   6       90.40       84.04     64.92 o 
   7  21   6      347.12      504.20     92.00 o 
  -6  22   6       96.99      -48.30     48.30 o 
  -5  22   6      294.19      330.52    102.99 o 
  -4  22   6      426.48      420.81     42.14 o 
  -3  22   6     1036.07     1131.38     80.56 o 
  -2  22   6     1724.74     1924.37     94.97 o 
  -1  22   6     1176.88     1259.88     85.90 o 
   0  22   6     1159.15     1212.28     85.44 o 
   1  22   6     1426.40     1534.08    136.76 o 
   2  22   6      772.26      818.75     94.94 o 
   3  22   6        1.27        2.97     28.20 o 
   4  22   6      395.42      452.30     53.31 o 
   5  22   6      265.70      150.63    181.22 o 
   6  22   6        0.77      159.60     69.45 o 
  -5  23   6       91.79      185.09     39.72 o 
  -4  23   6      377.44      318.50     65.44 o 
  -3  23   6        5.34       28.71     53.18 o 
  -2  23   6        2.00      -17.32     42.43 o 
  -1  23   6      100.97      164.66     57.66 o 
   0  23   6      112.56      113.45     55.68 o 
   1  23   6        7.97     -122.95    122.95 o 
   2  23   6      273.72      353.23    177.56 o 
   3  23   6      298.10      312.61     44.80 o 
   4  23   6      533.53      408.80    111.50 o 
   5  23   6      425.35      290.05    205.81 o 
  -4  24   6       54.99       46.15     47.54 o 
  -3  24   6      141.41       70.33     50.97 o 
  -2  24   6      102.89      212.72     60.97 o 
  -1  24   6        0.68      -45.57     49.00 o 
   0  24   6       11.40       86.02     59.11 o 
   1  24   6        9.16      -86.02     86.02 o 
   2  24   6      219.01      203.28    102.82 o 
   3  24   6       21.86      -26.45     52.63 o 
   4  24   6        1.82      -59.92     59.92 o 
  -3  25   6       89.49       74.05     55.16 o 
  -2  25   6       19.39       16.56     55.68 o 
  -1  25   6       31.20      -25.86     53.99 o 
   0  25   6       58.78       71.20     56.32 o 
   1  25   6       27.25      -33.56     33.56 o 
   2  25   6      312.32      468.96     51.44 o 
   3  25   6      650.23      786.72    107.29 o 
   0  26   6      306.46      296.59     72.59 o 
 -11   1   7      397.50      433.14     45.49 o 
 -10   1   7     1138.43     1181.07     51.78 o 
  -9   1   7      109.59      168.11     45.86 o 
  -8   1   7       96.74     -109.88    109.88 o 
  -7   1   7      202.00      145.38     45.89 o 
  -6   1   7       22.99       45.65     21.37 o 
  -5   1   7       71.19       45.83     37.17 o 
  -4   1   7     6948.35     7443.12    146.93 o 
  -3   1   7       79.61      156.89     78.06 o 
  -2   1   7     3165.88     3164.64     69.37 o 
  -1   1   7     4018.08     3706.82    127.49 o 
   0   1   7    15325.37    15231.71    279.70 o 
   1   1   7    16144.30    17486.75    433.46 o 
   2   1   7     5774.56     5493.08    107.92 o 
   3   1   7     1787.83     1937.43     86.98 o 
   4   1   7        4.96       19.48     51.96 o 
   5   1   7      234.87      261.70     38.56 o 
   6   1   7      180.19      183.51     61.08 o 
   7   1   7        6.98       40.88     22.87 o 
   8   1   7      613.96      635.11     38.79 o 
   9   1   7      802.25     1044.14     86.83 o 
  10   1   7     1534.26     1616.06     65.92 o 
  11   1   7      628.62      893.90     90.55 o 
 -11   2   7      383.61      356.80     60.56 o 
 -10   2   7      691.94      624.11     51.09 o 
  -9   2   7     4976.39     5188.56    119.61 o 
  -8   2   7     4697.77     4305.22    102.66 o 
  -7   2   7     3946.79     4236.54     97.31 o 
  -6   2   7      221.87      270.66     27.89 o 
  -5   2   7      555.61      478.34     26.90 o 
  -4   2   7     5568.95     6118.32    139.75 o 
  -3   2   7    19117.70    19226.67    353.32 o 
  -2   2   7    14011.78    14103.57    261.58 o 
  -1   2   7     1027.02     1022.99     31.80 o 
   0   2   7      729.39      978.69     64.95 o 
   1   2   7      380.54      434.45     41.44 o 
   2   2   7     3306.22     3241.27     68.68 o 
   3   2   7     8616.48     8454.33    173.39 o 
   4   2   7     1344.08     1326.52     59.40 o 
   5   2   7     1162.79     1201.49     37.65 o 
   6   2   7     1232.32     1574.43     47.33 o 
   7   2   7     2080.59     2041.74     93.60 o 
   8   2   7     6431.69     6829.20    263.00 o 
   9   2   7     6027.46     6631.03    142.84 o 
  10   2   7     1910.72     2038.41    100.20 o 
  11   2   7       12.21        8.60     60.97 o 
 -11   3   7      471.14      617.42     73.64 o 
 -10   3   7     1843.54     1699.84     71.66 o 
  -9   3   7      383.29      349.50     37.16 o 
  -8   3   7      450.09      449.94    109.94 o 
  -7   3   7       86.84       43.97     82.18 o 
  -6   3   7        2.79       66.43     29.26 o 
  -5   3   7      874.81      766.77     77.53 o 
  -4   3   7     3761.53     4329.56     92.12 o 
  -3   3   7     1217.28     1310.37     39.28 o 
  -2   3   7    17869.65    17849.57    327.98 o 
  -1   3   7     5715.39     5846.78    115.05 o 
   0   3   7    15129.10    15686.82    287.98 o 
   1   3   7    18100.31    18743.91    341.72 o 
   2   3   7     5719.33     5263.23     90.04 o 
   3   3   7     4827.59     4602.53     88.31 o 
   4   3   7     7095.30     7147.36    138.77 o 
   5   3   7      884.96      953.55     47.75 o 
   6   3   7       41.51       43.59     19.87 o 
   7   3   7        7.66        2.61     37.49 o 
   8   3   7      237.94      230.80     32.50 o 
   9   3   7     1134.94     1285.80     78.00 o 
  10   3   7     2077.05     2159.41    104.04 o 
  11   3   7      512.42      488.56     84.68 o 
 -11   4   7       84.82      149.43     57.83 o 
 -10   4   7       61.65      119.21     44.81 o 
  -9   4   7        0.94      -21.92     21.92 o 
  -8   4   7        3.01       33.98     76.54 o 
  -7   4   7        7.53       33.73     25.53 o 
  -6   4   7      144.32      144.08     31.91 o 
  -5   4   7     1310.68     1397.47     44.58 o 
  -4   4   7    10476.24    10999.35    209.95 o 
  -3   4   7     2121.86     2241.78     56.00 o 
  -2   4   7     1315.85     1347.68     63.85 o 
  -1   4   7      103.99      130.95     24.93 o 
   0   4   7       18.42       57.30     46.29 o 
   1   4   7     8468.22     8668.64    164.10 o 
   2   4   7     2455.20     2467.03     52.62 o 
   3   4   7     5054.50     4982.63     79.96 o 
   4   4   7     1688.23     1579.72     42.72 o 
   5   4   7     1726.29     1773.95     63.21 o 
   6   4   7      168.17      111.64     44.67 o 
   7   4   7       73.32       30.78     22.96 o 
   8   4   7        4.16      -61.44     66.81 o 
   9   4   7      171.48      252.82     57.02 o 
  10   4   7      117.12      226.09     69.40 o 
  11   4   7      174.87      185.64     61.43 o 
 -11   5   7      381.47      518.26     74.45 o 
 -10   5   7      377.21      378.31     58.59 o 
  -9   5   7       98.13       41.66     29.26 o 
  -8   5   7        6.64      -68.00     68.00 o 
  -7   5   7      269.92      365.50     34.10 o 
  -6   5   7       36.40       -6.24     17.68 o 
  -5   5   7        1.27       30.27     32.32 o 
  -4   5   7     1043.57      829.75     53.59 o 
  -3   5   7       52.22       76.78     17.48 o 
  -2   5   7      445.75      425.79     22.55 o 
  -1   5   7    17180.20    17169.04    315.05 o 
   0   5   7    17063.41    17662.84    323.53 o 
   1   5   7    11631.51    12181.51    226.16 o 
   2   5   7      544.30      410.22     16.26 o 
   3   5   7      350.41      280.48     16.93 o 
   4   5   7     1760.63     1870.59     47.47 o 
   5   5   7      629.87      602.14     30.36 o 
   6   5   7      439.91      350.07     34.12 o 
   7   5   7       24.96       -3.72     33.59 o 
   8   5   7      663.73      756.38     63.58 o 
   9   5   7      748.58      666.06     67.65 o 
  10   5   7      344.69      491.53     71.78 o 
  11   5   7       73.36       48.71     63.24 o 
 -11   6   7       18.76      -43.88     43.88 o 
 -10   6   7      496.24      440.38     60.33 o 
  -9   6   7     2629.53     2479.31    107.35 o 
  -8   6   7     4583.58     4434.44    104.80 o 
  -7   6   7     4484.33     4312.84     99.20 o 
  -6   6   7     6281.97     6532.74    192.96 o 
  -5   6   7     1546.79     1572.16     47.45 o 
  -4   6   7     4003.21     3993.00     87.78 o 
  -3   6   7    14895.14    15193.60    283.06 o 
  -2   6   7      665.35      648.56     55.97 o 
  -1   6   7     4212.59     4499.86    110.34 o 
   0   6   7       12.81        8.03     24.03 o 
   1   6   7     4701.36     4664.75     94.38 o 
   2   6   7     3251.92     3211.40     57.88 o 
   3   6   7       45.73       50.99     12.29 o 
   4   6   7      432.27      421.77     29.28 o 
   5   6   7      121.11      104.03     48.36 o 
   6   6   7     4679.01     4732.03    100.56 o 
   7   6   7     4567.59     4466.69    150.24 o 
   8   6   7     4249.70     4503.36    152.04 o 
   9   6   7     1630.79     1768.09     94.10 o 
  10   6   7     1184.61     1303.65    100.26 o 
  11   6   7      486.53      590.33     85.84 o 
 -11   7   7      298.87      236.32     61.61 o 
 -10   7   7      758.92      618.11     65.91 o 
  -9   7   7     1330.59     1265.40     74.98 o 
  -8   7   7     1495.98     1557.05     82.01 o 
  -7   7   7      104.31      208.35     32.98 o 
  -6   7   7      323.16      365.45     31.17 o 
  -5   7   7       47.13        5.93     22.08 o 
  -4   7   7      166.27      162.57     49.84 o 
  -3   7   7     6307.54     6461.63    129.63 o 
  -2   7   7    11870.29    12717.77    274.79 o 
  -1   7   7    10271.90    11158.61    209.72 o 
   0   7   7     9494.86     9724.47    183.75 o 
   1   7   7     8880.81     9024.25    171.13 o 
   2   7   7    14245.94    14341.58    215.92 o 
   3   7   7     7199.17     7141.67    126.17 o 
   4   7   7     1741.15     1671.64     36.73 o 
   5   7   7      480.40      414.53     45.74 o 
   6   7   7       48.87       17.24     25.22 o 
   7   7   7      304.35      368.72     54.81 o 
   8   7   7      260.18      310.54     56.32 o 
   9   7   7      714.51      613.52     72.59 o 
  10   7   7     1126.10     1068.72     87.76 o 
  11   7   7     1249.19     1424.59    110.66 o 
 -11   8   7       83.07      105.31     54.34 o 
 -10   8   7       21.03      211.62     59.05 o 
  -9   8   7       27.17       45.68     41.67 o 
  -8   8   7       82.00       80.09     38.82 o 
  -7   8   7        2.72       44.33     24.68 o 
  -6   8   7     1536.92     1508.37     74.98 o 
  -5   8   7     4138.64     4221.10     97.21 o 
  -4   8   7     3186.44     3261.80     93.60 o 
  -3   8   7        0.65       -7.36     35.45 o 
  -2   8   7        3.41        2.63     35.25 o 
  -1   8   7       59.13       95.69     45.83 o 
   0   8   7     3487.08     4013.77     83.83 o 
   1   8   7     3689.65     3555.25     61.12 o 
   2   8   7      384.85      359.96     17.76 o 
   3   8   7      963.49     1039.35     27.31 o 
   4   8   7     6736.55     5856.33     95.51 o 
   5   8   7     2278.50     2390.82     62.07 o 
   6   8   7     2172.42     2225.56     95.03 o 
   7   8   7       99.49       16.33     40.34 o 
   8   8   7       13.44      -43.24     43.24 o 
   9   8   7      115.87      186.22     61.96 o 
  10   8   7       89.09      108.74     62.48 o 
  11   8   7       10.62       98.34     73.81 o 
 -11   9   7      125.79      114.38     56.09 o 
 -10   9   7        8.48       -7.27     46.44 o 
  -9   9   7      117.02       53.41     45.16 o 
  -8   9   7       16.93      -28.77     28.77 o 
  -7   9   7        2.00      -28.77     28.77 o 
  -6   9   7      177.20      226.73     32.08 o 
  -5   9   7      374.08      401.27     42.81 o 
  -4   9   7      372.52      358.22     57.60 o 
  -3   9   7     1622.76     1689.09     48.27 o 
  -2   9   7      181.56      161.35     20.87 o 
  -1   9   7     7787.37     7846.89    182.32 o 
   0   9   7     3549.27     3229.70     70.53 o 
   1   9   7     5488.80     5725.40     92.95 o 
   2   9   7       90.65       96.71     14.79 o 
   3   9   7     1045.57      867.63    153.20 o 
   4   9   7        7.87       34.64     20.88 o 
   5   9   7     3184.24     3225.11    114.03 o 
   6   9   7       12.23      -23.54     34.81 o 
   7   9   7      187.45      240.50     51.61 o 
   8   9   7      542.70      525.35     67.01 o 
   9   9   7      460.44      541.10     72.13 o 
  10   9   7       91.19      289.73     72.30 o 
 -11  10   7       69.35       56.61     52.19 o 
 -10  10   7      545.79      491.18     59.92 o 
  -9  10   7      274.60      257.94     51.32 o 
  -8  10   7     1145.27     1066.46     69.11 o 
  -7  10   7     3255.69     3129.45    118.04 o 
  -6  10   7     3422.45     3337.75    119.79 o 
  -5  10   7     4456.12     4339.05    111.36 o 
  -4  10   7      178.23      185.19     48.21 o 
  -3  10   7      911.26      857.53     33.93 o 
  -2  10   7     2531.26     2709.17     64.17 o 
  -1  10   7     4451.06     4794.94     99.15 o 
   0  10   7     1241.09     1340.12     54.60 o 
   1  10   7      627.50      559.82     47.11 o 
   2  10   7     3007.57     3061.52     56.06 o 
   3  10   7      137.37      116.23     14.88 o 
   4  10   7      474.32      475.30     25.81 o 
   5  10   7        0.99       -5.81     33.36 o 
   6  10   7     1082.09     1073.49     70.50 o 
   7  10   7     4230.67     4264.66    148.91 o 
   8  10   7     2768.14     2895.92    122.69 o 
   9  10   7      436.23      704.89     83.98 o 
  10  10   7      271.87      443.58     85.09 o 
 -10  11   7        2.01       86.83     57.71 o 
  -9  11   7      413.66      391.67     60.33 o 
  -8  11   7     1071.01      956.55     72.42 o 
  -7  11   7     1307.22     1155.73     69.40 o 
  -6  11   7     1395.11     1337.88     70.79 o 
  -5  11   7      911.71      916.23     54.58 o 
  -4  11   7     3821.87     3745.82     86.80 o 
  -3  11   7     1315.24     1468.48     45.12 o 
  -2  11   7     2126.14     2268.57     57.86 o 
  -1  11   7     2848.44     3096.14     69.92 o 
   0  11   7     6512.07     6669.83    131.57 o 
   1  11   7    11077.09    11398.73    175.53 o 
   2  11   7    10292.00    10148.00    160.92 o 
   3  11   7     3149.05     3175.41     55.49 o 
   4  11   7     2318.36     2366.02     65.67 o 
   5  11   7     1884.39     1644.96    114.44 o 
   6  11   7        9.25       57.89     44.11 o 
   7  11   7     1181.62     1388.21     82.65 o 
   8  11   7     1516.63     1625.63     95.14 o 
   9  11   7      241.49      246.02     75.32 o 
  10  11   7       95.47      188.08     74.05 o 
 -10  12   7        0.96      -22.90     46.73 o 
  -9  12   7      212.10      348.38     58.64 o 
  -8  12   7       74.00      123.86     45.74 o 
  -7  12   7     2850.11     2857.85    113.80 o 
  -6  12   7     1592.37     1825.74     88.11 o 
  -5  12   7      238.52      295.54     51.49 o 
  -4  12   7     3420.79     3352.52     79.25 o 
  -3  12   7      658.47      770.76     35.51 o 
  -2  12   7      391.73      418.13     29.37 o 
  -1  12   7      474.99      446.34     67.45 o 
   0  12   7     2859.97     2927.17     55.01 o 
   1  12   7     1355.10     1280.92     32.89 o 
   2  12   7      930.21      973.54     28.11 o 
   3  12   7     1775.62     1739.61     40.85 o 
   4  12   7     1240.73     1223.41     48.96 o 
   5  12   7     7801.18     7703.36    252.80 o 
   6  12   7     3977.59     4205.43    145.36 o 
   7  12   7       71.29      175.52     57.95 o 
   8  12   7        0.12      -26.56     57.25 o 
   9  12   7       20.55      101.48     68.52 o 
  10  12   7      236.62      233.01     74.10 o 
 -10  13   7        2.01       20.34     61.96 o 
  -9  13   7        4.07      -45.04     45.04 o 
  -8  13   7      280.58      227.48     56.61 o 
  -7  13   7     1295.48     1195.95     77.77 o 
  -6  13   7      184.91      123.62     41.79 o 
  -5  13   7      223.30      215.28     41.09 o 
  -4  13   7     1111.24      994.91     63.41 o 
  -3  13   7     1121.24     1062.19     66.55 o 
  -2  13   7       55.02       15.90     19.70 o 
  -1  13   7     1836.01     1725.59     49.58 o 
   0  13   7     1582.53     1642.59     39.30 o 
   1  13   7        1.86      -18.86     21.38 o 
   2  13   7       21.54       25.73     43.93 o 
   3  13   7      155.84      160.56     20.77 o 
   4  13   7      449.03      391.74     37.21 o 
   5  13   7       22.85        9.62     29.07 o 
   6  13   7        4.71       60.74     49.05 o 
   7  13   7      562.79      630.03     78.58 o 
   8  13   7        9.36      119.79     63.18 o 
   9  13   7       76.66       18.13     66.03 o 
  10  13   7      150.26      198.13     76.54 o 
 -10  14   7        1.48      -19.41     55.51 o 
  -9  14   7      181.60      468.45     71.95 o 
  -8  14   7     1326.44     1355.66     82.88 o 
  -7  14   7     1957.72     1741.18     91.83 o 
  -6  14   7     1019.93     1025.65     69.92 o 
  -5  14   7     1166.22     1065.29     67.59 o 
  -4  14   7      890.42      668.39     51.61 o 
  -3  14   7     1577.92     1641.26     49.07 o 
  -2  14   7       46.06        5.06     19.97 o 
  -1  14   7       25.80        7.99     20.67 o 
   0  14   7       11.81       12.26     20.38 o 
   1  14   7       34.72       72.59     22.21 o 
   2  14   7       31.46      -19.20     19.20 o 
   3  14   7       83.95       88.54     19.85 o 
   4  14   7       35.31       -5.19     61.78 o 
   5  14   7     1264.92     1117.98    189.04 o 
   6  14   7       79.56      176.69     57.89 o 
   7  14   7       77.87      105.66     56.20 o 
   8  14   7      423.81      614.80     85.90 o 
   9  14   7      311.58      344.48     78.40 o 
  -9  15   7      400.93      381.85     69.92 o 
  -8  15   7     1290.47     1277.26     86.43 o 
  -7  15   7     1026.12     1058.55     73.64 o 
  -6  15   7      169.62      261.89     53.70 o 
  -5  15   7      202.04      203.19     48.59 o 
  -4  15   7     3612.42     3633.47    128.33 o 
  -3  15   7     1858.83     1822.08     80.32 o 
  -2  15   7      296.02      315.87     28.81 o 
  -1  15   7     1707.79     1720.48     41.82 o 
   0  15   7     1517.63     1667.91     41.26 o 
   1  15   7     3101.67     3156.89     76.93 o 
   2  15   7     7191.08     6919.59    115.65 o 
   3  15   7     2497.51     2445.78    118.73 o 
   4  15   7     1538.80     1505.96     91.22 o 
   5  15   7      843.01      782.41     68.76 o 
   6  15   7      154.67       70.85     50.62 o 
   7  15   7       10.45       89.39     54.52 o 
   8  15   7      219.32      163.55     66.95 o 
   9  15   7      274.72      463.86     91.83 o 
  -9  16   7      142.78      246.95     63.93 o 
  -8  16   7       15.53      107.87     53.35 o 
  -7  16   7      274.16      289.91     55.04 o 
  -6  16   7     3303.78     3282.71    125.31 o 
  -5  16   7     5375.72     5026.04    162.56 o 
  -4  16   7     1183.58     1194.20     66.08 o 
  -3  16   7      254.18      233.24     40.51 o 
  -2  16   7      712.54      621.72     48.07 o 
  -1  16   7      817.72      919.83     37.18 o 
   0  16   7     1543.16     1466.46     38.99 o 
   1  16   7       10.77       29.81     24.57 o 
   2  16   7       36.44       23.36     29.79 o 
   3  16   7      811.20      864.17     67.46 o 
   4  16   7     2179.10     2270.09     71.43 o 
   5  16   7     2925.00     2797.49    181.10 o 
   6  16   7     2369.93     2510.40    111.36 o 
   7  16   7     1641.74     1862.18    105.84 o 
   8  16   7        8.37      -56.55     56.55 o 
   9  16   7       15.79      134.32     78.99 o 
  -8  17   7      559.26      547.03     80.56 o 
  -7  17   7      363.60      244.80     59.63 o 
  -6  17   7        8.91      -36.38     36.38 o 
  -5  17   7        3.31      -10.69     36.67 o 
  -4  17   7      228.50      288.80     48.94 o 
  -3  17   7        6.22      -24.35     24.35 o 
  -2  17   7      270.53      280.84     29.55 o 
  -1  17   7      302.88      324.88     24.66 o 
   0  17   7      695.30      595.13     34.70 o 
   1  17   7      160.57      122.60     50.65 o 
   2  17   7       14.70      -18.42     18.42 o 
   3  17   7      453.75      451.30     30.58 o 
   4  17   7      435.47      504.03     44.92 o 
   5  17   7      745.12      783.65     50.47 o 
   6  17   7       49.10       49.29     50.45 o 
   7  17   7       88.33      -51.96     51.96 o 
   8  17   7        7.62      -22.38     58.64 o 
  -8  18   7      647.59      667.75     79.80 o 
  -7  18   7      139.84      266.31     58.29 o 
  -6  18   7      448.79      363.02     56.73 o 
  -5  18   7     2764.56     2485.06    109.21 o 
  -4  18   7      418.37      361.98     47.89 o 
  -3  18   7        0.53      -22.09     22.09 o 
  -2  18   7      156.29      166.34     29.07 o 
  -1  18   7       25.72        7.61     35.05 o 
   0  18   7      135.78      112.04     26.62 o 
   1  18   7      438.74      424.78     38.77 o 
   2  18   7     1416.41     1259.50     63.87 o 
   3  18   7      282.72      309.15     56.82 o 
   4  18   7     1347.60     1242.12    129.78 o 
   5  18   7       17.15       -3.18     98.81 o 
   6  18   7      130.14      163.78     65.27 o 
   7  18   7        9.20      -49.69     49.69 o 
   8  18   7      269.93      193.08     75.32 o 
  -8  19   7      684.47      657.29     83.64 o 
  -7  19   7      241.76      269.97     63.64 o 
  -6  19   7       67.79       84.80     50.22 o 
  -5  19   7       62.17       36.09     43.47 o 
  -4  19   7      875.20      959.86     69.86 o 
  -3  19   7     2961.60     2895.94    189.42 o 
  -2  19   7     2063.10     2159.00     63.99 o 
  -1  19   7      250.66      175.12     48.24 o 
   0  19   7       52.37      190.93     54.58 o 
   1  19   7      390.29      420.37     36.19 o 
   2  19   7     1142.81     1058.69     39.03 o 
   3  19   7     3895.39     3981.32    100.35 o 
   4  19   7     1209.98     1316.34     92.82 o 
   5  19   7        0.81      -33.78     33.78 o 
   6  19   7        8.58      -32.32     54.81 o 
   7  19   7       22.97      168.49     69.28 o 
  -7  20   7      201.23      311.47     69.69 o 
  -6  20   7     1299.59     1431.16     92.70 o 
  -5  20   7     1801.34     1897.12     94.45 o 
  -4  20   7     1293.12     1322.83     79.51 o 
  -3  20   7      413.89      425.59     41.93 o 
  -2  20   7       99.56      118.16     56.96 o 
  -1  20   7       94.94      101.36     47.54 o 
   0  20   7        2.01      -40.28     40.28 o 
   1  20   7       81.73      166.11     65.68 o 
   2  20   7       61.08       25.12     23.30 o 
   3  20   7      810.05      840.36     50.83 o 
   4  20   7     2218.87     2135.85     78.34 o 
   5  20   7     2143.54     2148.41     79.76 o 
   6  20   7      811.23      989.74     97.82 o 
   7  20   7      386.34      508.09     89.27 o 
  -6  21   7       43.64      208.48     68.18 o 
  -5  21   7      174.11      151.23     61.49 o 
  -4  21   7      359.31      407.43     41.84 o 
  -3  21   7      232.59      276.19     55.39 o 
  -2  21   7       30.02      -38.13     39.06 o 
  -1  21   7       94.19       75.85     45.04 o 
   0  21   7      155.15      231.20     62.13 o 
   1  21   7        1.36      -43.36     43.36 o 
   2  21   7       14.55      -23.25     23.25 o 
   3  21   7        0.27      -25.22     74.77 o 
   4  21   7       60.24       68.79     41.81 o 
   5  21   7      114.37      110.82    124.49 o 
   6  21   7      219.35      340.76     83.46 o 
  -6  22   7       74.52      245.56     73.64 o 
  -5  22   7      341.37      421.55     95.72 o 
  -4  22   7      120.78      112.46     48.76 o 
  -3  22   7       39.01       81.08     52.13 o 
  -2  22   7      153.56      141.23     53.88 o 
  -1  22   7       95.10       18.77     51.90 o 
   0  22   7      112.57      249.51     70.15 o 
   1  22   7      259.86      303.74     62.42 o 
   2  22   7     1037.51      817.33     61.32 o 
   3  22   7        0.09       20.71     64.75 o 
   4  22   7      118.15       53.59     42.14 o 
   5  22   7      108.61        2.40    106.07 o 
  -5  23   7        4.44      -44.00     44.00 o 
  -4  23   7      193.86      243.12     55.33 o 
  -3  23   7     1067.28     1177.76     80.73 o 
  -2  23   7      564.46      668.45     77.24 o 
  -1  23   7      132.21      189.36     63.70 o 
   0  23   7       21.89      -40.68     54.23 o 
   1  23   7       13.51       37.55     55.56 o 
   2  23   7      675.66      697.05    231.64 o 
   3  23   7     1602.26     1494.40    110.89 o 
   4  23   7      463.81      457.39     52.11 o 
  -4  24   7     1137.76     1525.78     99.27 o 
  -3  24   7     1007.49     1237.27     89.22 o 
  -2  24   7      175.93      260.73     70.85 o 
  -1  24   7        8.36      -15.46     55.51 o 
   0  24   7       34.76      102.41     63.93 o 
   1  24   7      157.23       80.21     58.12 o 
   2  24   7       12.41        1.71    207.61 o 
   3  24   7      787.80      826.65    112.93 o 
  -2  25   7      395.11      499.08     80.79 o 
  -1  25   7      455.83      521.52     82.94 o 
   0  25   7      144.72      -46.38     56.38 o 
   1  25   7       91.12       35.92     58.24 o 
   2  25   7       79.03      107.64     72.94 o 
 -11   0   8        6.76       -5.06     46.09 o 
 -10   0   8     2021.71     1998.71     99.44 o 
  -9   0   8     8829.91     8817.66    261.31 o 
  -8   0   8    12298.66    12552.89    350.93 o 
  -7   0   8     3517.75     3574.36    127.11 o 
  -6   0   8     1011.63      873.96     56.67 o 
  -5   0   8        1.06       92.41     30.11 o 
  -4   0   8     1780.75     1792.09     72.42 o 
  -3   0   8        2.88      -19.12     22.55 o 
  -2   0   8     8114.31     8594.71    235.68 o 
  -1   0   8     5707.77     6181.94    173.43 o 
   0   0   8     6376.64     7144.65    196.51 o 
   1   0   8    21374.18    21474.70    553.54 o 
   2   0   8    41233.56    42635.55   1082.50 o 
   3   0   8    16498.92    15611.03    407.89 o 
   4   0   8     3254.69     3205.76    100.72 o 
   5   0   8      433.01      579.06     42.08 o 
   6   0   8      457.81      427.48     40.45 o 
   7   0   8      287.71      180.58     38.07 o 
   8   0   8     2398.36     2589.80     99.85 o 
   9   0   8     3400.78     3434.70    125.42 o 
  10   0   8      114.13      -37.37     37.37 o 
 -11   1   8      222.60       49.77     37.98 o 
 -10   1   8      448.80      407.10     44.83 o 
  -9   1   8        4.61      202.54     48.65 o 
  -8   1   8     1185.51     1286.87    142.02 o 
  -7   1   8     3221.91     3116.87    246.14 o 
  -6   1   8     2653.43     2708.59    176.16 o 
  -5   1   8     1047.12     1040.47     38.87 o 
  -4   1   8      885.11      791.08     48.18 o 
  -3   1   8     4400.81     4564.49     96.35 o 
  -2   1   8     5047.47     5036.87    103.67 o 
  -1   1   8     4421.10     4607.75     96.22 o 
   0   1   8     5704.93     5860.73    154.57 o 
   1   1   8      682.86      700.75     27.45 o 
   2   1   8      599.43      630.19     27.48 o 
   3   1   8      535.36      600.94     26.62 o 
   4   1   8     4574.87     4561.42     95.16 o 
   5   1   8     4100.32     4052.64     87.25 o 
   6   1   8      404.14      367.40     31.04 o 
   7   1   8      521.19      541.60     32.54 o 
   8   1   8      995.13     1015.78     46.72 o 
   9   1   8     1119.02     1087.39     73.76 o 
  10   1   8     2459.42     2705.40    119.15 o 
 -11   2   8       44.77       18.95     46.55 o 
 -10   2   8       11.10      -21.05     29.32 o 
  -9   2   8      195.89      273.25     78.03 o 
  -8   2   8      188.03      165.74     34.60 o 
  -7   2   8       21.86      197.61     61.58 o 
  -6   2   8       46.11       35.95     23.59 o 
  -5   2   8     1880.01     1992.28     57.51 o 
  -4   2   8     1612.66     1569.45     46.04 o 
  -3   2   8       98.90       25.36     35.54 o 
  -2   2   8      223.45      297.66     45.68 o 
  -1   2   8        1.11       -4.73     13.19 o 
   0   2   8     1647.71     1671.57     43.25 o 
   1   2   8     2507.18     2625.20    104.56 o 
   2   2   8     1264.36     1406.89     38.73 o 
   3   2   8        5.48       42.73     16.36 o 
   4   2   8     1318.98     1381.88     41.18 o 
   5   2   8      296.53      296.97     24.01 o 
   6   2   8       26.11       12.47     24.82 o 
   7   2   8        2.61      -28.57     28.57 o 
   8   2   8        0.39      -22.92     22.92 o 
   9   2   8        0.12      -43.68     43.68 o 
  10   2   8        8.72       56.73     51.20 o 
  11   2   8       16.34      -49.64     49.64 o 
 -11   3   8        1.49      -41.85     41.85 o 
 -10   3   8       76.76       -2.66     30.44 o 
  -9   3   8      117.55      160.04     37.30 o 
  -8   3   8     1287.70     1236.44     70.06 o 
  -7   3   8      751.00      663.55     41.71 o 
  -6   3   8     4897.43     5015.33    110.58 o 
  -5   3   8     2580.39     2778.22     69.49 o 
  -4   3   8      588.92      683.15     36.27 o 
  -3   3   8     1376.40     1269.97     58.09 o 
  -2   3   8      202.07      256.34     34.79 o 
  -1   3   8     7311.67     7614.22    148.96 o 
   0   3   8    14344.17    14919.45    276.15 o 
   1   3   8    10548.10    10711.88    201.54 o 
   2   3   8      648.43      730.35     80.56 o 
   3   3   8     6498.59     6504.80    150.96 o 
   4   3   8     6371.57     6442.96    165.41 o 
   5   3   8      604.86      668.11     31.16 o 
   6   3   8     1183.49     1077.71     40.36 o 
   7   3   8      285.71      319.29     30.46 o 
   8   3   8     1064.68      970.09     82.62 o 
   9   3   8     1167.21     1193.86     84.45 o 
  10   3   8      772.09      852.51     74.86 o 
  11   3   8      414.97      498.97     74.10 o 
 -11   4   8       13.93      122.05     57.66 o 
 -10   4   8      819.40      712.62     65.62 o 
  -9   4   8     3940.42     3972.89    101.41 o 
  -8   4   8     8132.62     7898.53    166.42 o 
  -7   4   8     5254.15     5500.03    223.07 o 
  -6   4   8     3195.68     3304.98    141.49 o 
  -5   4   8       43.90       46.96     21.36 o 
  -4   4   8       79.82       56.44     20.43 o 
  -3   4   8      384.72      348.26     28.62 o 
  -2   4   8     1582.03     1606.35     45.14 o 
  -1   4   8     4689.30     5001.70    264.30 o 
   0   4   8    15200.13    16054.81    296.34 o 
   1   4   8    18076.94    18414.72    337.63 o 
   2   4   8    17275.79    16776.45    379.76 o 
   3   4   8    12960.30    12531.47    244.14 o 
   4   4   8     1911.53     1906.51    137.28 o 
   5   4   8      340.59      447.64     27.17 o 
   6   4   8      117.56      139.39     47.51 o 
   7   4   8      564.88      360.16     76.69 o 
   8   4   8      652.34      611.35     39.05 o 
   9   4   8      361.28      269.04     60.10 o 
  10   4   8       15.02       19.82     49.00 o 
  11   4   8      144.29      143.03     61.38 o 
 -11   5   8       73.11       35.98     46.15 o 
 -10   5   8      134.45      256.43     57.37 o 
  -9   5   8        2.82      -14.31     30.78 o 
  -8   5   8      276.47      402.46     41.60 o 
  -7   5   8     1169.78     1220.49     49.31 o 
  -6   5   8     1730.09     1850.53     57.40 o 
  -5   5   8     1277.38     1287.12     45.49 o 
  -4   5   8     2697.74     2789.89     68.45 o 
  -3   5   8     6957.63     7189.59    143.27 o 
  -2   5   8     7534.58     7573.71    148.98 o 
  -1   5   8     2341.18     2456.79     58.69 o 
   0   5   8     7489.93     7864.87    152.10 o 
   1   5   8     2694.52     2853.58     64.08 o 
   2   5   8       19.74       -1.57     14.70 o 
   3   5   8      660.47      644.44     37.50 o 
   4   5   8     1849.92     1929.36     72.45 o 
   5   5   8     1950.39     1908.73     51.76 o 
   6   5   8     2686.81     2548.34     64.46 o 
   7   5   8     1655.12     1696.48    133.15 o 
   8   5   8     1759.52     1728.68     92.00 o 
   9   5   8     1649.19     1796.28     93.98 o 
  10   5   8     1773.41     2124.89    110.43 o 
  11   5   8      229.51      270.96     75.96 o 
 -11   6   8      217.84      319.02     74.10 o 
 -10   6   8      349.05      397.25     61.20 o 
  -9   6   8       63.38      -38.65     39.00 o 
  -8   6   8       31.87       62.82     31.83 o 
  -7   6   8      112.82       39.26    110.63 o 
  -6   6   8       73.92       87.68     47.86 o 
  -5   6   8     5327.60     5739.73    182.27 o 
  -4   6   8     4488.86     4209.49    105.61 o 
  -3   6   8      642.31      620.61     44.78 o 
  -2   6   8     4793.03     5198.07    107.00 o 
  -1   6   8     3519.48     3352.11     74.01 o 
   0   6   8       45.71       34.69     30.34 o 
   1   6   8     2840.01     2874.19     64.58 o 
   2   6   8       62.94       94.91     13.57 o 
   3   6   8      769.85      679.14     39.26 o 
   4   6   8     1386.31     1243.09     39.61 o 
   5   6   8       23.39       99.34     21.57 o 
   6   6   8      453.17      421.17     29.39 o 
   7   6   8        0.24       58.93     42.43 o 
   8   6   8        0.69       55.62     44.64 o 
   9   6   8       55.03       41.67     50.56 o 
  10   6   8      510.19      656.36     80.38 o 
 -11   7   8       26.17      -48.59     48.59 o 
 -10   7   8        1.18      -32.02     32.02 o 
  -9   7   8       85.44      -17.15     39.06 o 
  -8   7   8      119.15      129.61     44.75 o 
  -7   7   8     1197.55     1149.18    138.36 o 
  -6   7   8      133.57      157.89     29.71 o 
  -5   7   8      858.93      895.02     55.16 o 
  -4   7   8     2342.34     2327.97     61.34 o 
  -3   7   8     5914.94     6071.92    259.68 o 
  -2   7   8      323.37      415.48     43.76 o 
  -1   7   8     2018.61     1956.38     49.62 o 
   0   7   8     3219.59     3065.99    115.11 o 
   1   7   8     8815.15     8677.45    166.75 o 
   2   7   8       13.15       23.63     12.33 o 
   3   7   8      130.97      175.55     31.65 o 
   4   7   8       27.29       24.38     44.38 o 
   5   7   8      367.16      374.57     27.54 o 
   6   7   8      548.38      522.97     69.19 o 
   7   7   8      387.31      350.47     57.66 o 
   8   7   8      707.11      681.46     70.79 o 
   9   7   8      310.10      393.24     64.11 o 
  10   7   8      227.30      321.17     68.99 o 
 -11   8   8      225.79      233.64     58.82 o 
 -10   8   8      370.84      351.80     60.91 o 
  -9   8   8      952.06      952.31     71.84 o 
  -8   8   8     3418.11     3486.95    130.25 o 
  -7   8   8     6132.34     6574.52    297.23 o 
  -6   8   8     4973.36     5031.40    286.07 o 
  -5   8   8      106.44      113.09     35.83 o 
  -4   8   8      312.03      289.54     39.00 o 
  -3   8   8     1376.70     1325.54     78.14 o 
  -2   8   8      389.85      391.83     69.19 o 
  -1   8   8      986.18     1060.62     44.46 o 
   0   8   8     5138.96     5183.66    106.05 o 
   1   8   8    12016.55    11536.84    217.06 o 
   2   8   8    10162.67     9788.88    151.80 o 
   3   8   8     3844.80     3905.09     68.13 o 
   4   8   8      116.08       85.13     47.48 o 
   5   8   8      233.74      191.69     22.79 o 
   6   8   8      617.95      626.02     61.67 o 
   7   8   8      785.26      788.17     67.59 o 
   8   8   8       40.74      -19.64     49.05 o 
   9   8   8        4.87        3.78     55.80 o 
  10   8   8       10.35      -52.13     52.13 o 
 -10   9   8      356.91      418.53     69.40 o 
  -9   9   8      185.46      238.47     55.16 o 
  -8   9   8      398.16      261.02     53.94 o 
  -7   9   8      470.75      444.62     53.06 o 
  -6   9   8     2607.41     2678.13    131.09 o 
  -5   9   8     3315.96     3270.54     81.08 o 
  -4   9   8     1625.71     1478.12     48.66 o 
  -3   9   8     4577.26     4635.62    166.84 o 
  -2   9   8     4888.47     5099.00    106.25 o 
  -1   9   8     4800.13     5168.70    106.25 o 
   0   9   8     1529.79     1423.15     42.24 o 
   1   9   8        9.92       18.34     26.80 o 
   2   9   8       66.38       54.71     15.59 o 
   3   9   8      274.84      241.55     19.19 o 
   4   9   8      492.02      534.28     28.59 o 
   5   9   8      428.03      544.36     57.31 o 
   6   9   8     4494.61     4515.45    150.65 o 
   7   9   8     4127.27     4051.41    141.64 o 
   8   9   8     3192.69     3406.74    133.79 o 
   9   9   8      911.68     1051.23     92.35 o 
  10   9   8      524.36      323.50     79.22 o 
 -10  10   8      390.91      392.60     64.57 o 
  -9  10   8       83.17        4.42     43.94 o 
  -8  10   8      243.91       97.82     41.85 o 
  -7  10   8      515.95      654.50     59.52 o 
  -6  10   8      268.06      283.39     33.21 o 
  -5  10   8      633.98      744.94     40.85 o 
  -4  10   8     1113.68     1026.61     54.66 o 
  -3  10   8        3.39      -16.98     51.44 o 
  -2  10   8     1949.61     2036.99     89.88 o 
  -1  10   8     4175.87     3928.11     85.33 o 
   0  10   8     3564.69     3893.13     84.57 o 
   1  10   8      354.07      404.10     27.61 o 
   2  10   8       13.20       45.40     16.53 o 
   3  10   8      201.30      196.53     18.56 o 
   4  10   8     1307.52     1222.92     80.43 o 
   5  10   8     2037.40     2141.22     89.22 o 
   6  10   8     1221.04     1301.90     77.94 o 
   7  10   8      328.30      277.58     54.05 o 
   8  10   8      284.68      494.84     71.20 o 
   9  10   8      564.92      594.81     93.57 o 
  10  10   8       79.26      212.31     78.87 o 
 -10  11   8        0.51      -18.02     46.38 o 
  -9  11   8        0.63       65.85     53.01 o 
  -8  11   8        2.74      -32.61     32.61 o 
  -7  11   8      124.34      131.93     47.48 o 
  -6  11   8      415.80      369.24     52.42 o 
  -5  11   8     1554.20     1539.16    115.28 o 
  -4  11   8     2507.69     2362.58     65.51 o 
  -3  11   8     4659.18     4643.49    107.41 o 
  -2  11   8     1147.65     1167.86     38.99 o 
  -1  11   8      830.75      874.82     34.69 o 
   0  11   8     2865.73     2835.95    113.42 o 
   1  11   8     1552.50     1501.21     35.73 o 
   2  11   8      511.84      538.03     36.54 o 
   3  11   8      397.37      417.84     26.41 o 
   4  11   8       69.96       22.66     92.91 o 
   5  11   8        0.45      -34.58     34.58 o 
   6  11   8        5.40      -34.47     34.47 o 
   7  11   8        1.69       13.60     46.67 o 
   8  11   8      159.94      140.36     57.19 o 
   9  11   8      351.55      538.02     77.24 o 
  10  11   8       32.20      108.57     67.42 o 
 -10  12   8      184.67      208.65     56.96 o 
  -9  12   8      475.70      436.60     70.73 o 
  -8  12   8     1927.53     1850.91     91.95 o 
  -7  12   8     1751.08     1808.83     93.52 o 
  -6  12   8     1795.30     1710.26     83.34 o 
  -5  12   8      126.35       36.27     41.38 o 
  -4  12   8      856.17      711.68     56.78 o 
  -3  12   8      483.39      524.11     32.69 o 
  -2  12   8        0.74       29.98     21.13 o 
  -1  12   8      111.77       86.68     58.50 o 
   0  12   8     2606.85     2482.20     60.76 o 
   1  12   8     6427.87     6395.22    105.37 o 
   2  12   8     2592.57     2588.99     63.69 o 
   3  12   8      614.02      582.68     38.13 o 
   4  12   8        8.79      -28.14     34.64 o 
   5  12   8      811.98      866.29     65.10 o 
   6  12   8      184.04      164.07     52.77 o 
   7  12   8     1056.47     1056.40     77.94 o 
   8  12   8       19.15       66.03     57.37 o 
   9  12   8        1.69      142.92     74.80 o 
  -9  13   8      110.39      176.34     58.70 o 
  -8  13   8       73.71      111.36     49.81 o 
  -7  13   8     1022.13      750.34     68.93 o 
  -6  13   8      260.95      158.67     44.23 o 
  -5  13   8     2115.88     2134.95     92.47 o 
  -4  13   8     6618.02     6980.05    179.27 o 
  -3  13   8     3641.12     3697.16     87.02 o 
  -2  13   8     3364.05     3803.58     86.33 o 
  -1  13   8     3646.02     3902.26     87.87 o 
   0  13   8     1062.05     1031.47     48.91 o 
   1  13   8      332.51      348.75     22.31 o 
   2  13   8       18.20      -14.09     14.09 o 
   3  13   8       53.69       29.93     23.42 o 
   4  13   8       15.41      -27.43     27.43 o 
   5  13   8      929.85      958.82     73.29 o 
   6  13   8      811.50      689.54     68.00 o 
   7  13   8     3831.37     3857.35    145.71 o 
   8  13   8     3231.22     3420.75    143.62 o 
   9  13   8      606.96      622.12     93.05 o 
  -9  14   8        1.02       27.43     49.05 o 
  -8  14   8      101.72      140.83     53.01 o 
  -7  14   8     1222.13     1166.66     75.61 o 
  -6  14   8     1846.15     1824.00     87.99 o 
  -5  14   8     1319.89     1306.44     73.35 o 
  -4  14   8        8.33       44.00     43.82 o 
  -3  14   8       35.51      119.32     26.16 o 
  -2  14   8      108.41      180.20     66.69 o 
  -1  14   8      785.62      820.03     37.13 o 
   0  14   8     1366.36     1530.96     39.24 o 
   1  14   8     1234.37     1187.71     34.19 o 
   2  14   8     1003.89      937.46     40.44 o 
   3  14   8       24.03       64.92     25.90 o 
   4  14   8      955.65      975.43     76.66 o 
   5  14   8     2755.36     2868.43    114.73 o 
   6  14   8     2528.81     2641.23    115.43 o 
   7  14   8      721.52      609.86     72.24 o 
   8  14   8      366.93      527.74     85.90 o 
   9  14   8      824.41     1101.10     97.88 o 
  -9  15   8       43.76       80.15     62.19 o 
  -8  15   8      193.94       97.41     58.59 o 
  -7  15   8      415.52      351.05     56.96 o 
  -6  15   8       10.31      -35.22     35.22 o 
  -5  15   8      797.13      845.71     71.55 o 
  -4  15   8     1698.65     1545.31     77.42 o 
  -3  15   8      534.88      666.53     61.61 o 
  -2  15   8      970.34      969.31     41.79 o 
  -1  15   8        1.08       14.90     82.10 o 
   0  15   8      339.97      285.78     24.86 o 
   1  15   8     1297.12     1356.28     48.38 o 
   2  15   8      552.26      585.65     38.16 o 
   3  15   8       19.15      -50.10     50.10 o 
   4  15   8      174.17      156.67    149.69 o 
   5  15   8      353.68      424.11     63.41 o 
   6  15   8       39.81       66.49     54.87 o 
   7  15   8       87.99      111.88     64.51 o 
   8  15   8       18.42       45.28     62.83 o 
  -8  16   8      360.71      262.18     63.00 o 
  -7  16   8       94.00      153.90     55.27 o 
  -6  16   8      180.64      270.09     48.65 o 
  -5  16   8      193.47      165.18     45.68 o 
  -4  16   8      312.22      257.71     49.87 o 
  -3  16   8       58.00       16.16     42.20 o 
  -2  16   8       26.91      -16.69     86.98 o 
  -1  16   8      673.83      680.95     48.66 o 
   0  16   8     1599.42     1613.74     43.67 o 
   1  16   8      393.25      415.61     52.74 o 
   2  16   8      106.96       51.14     49.32 o 
   3  16   8      814.07      664.29     97.93 o 
   4  16   8     1218.57     1112.90     55.90 o 
   5  16   8      729.16      768.41     67.77 o 
   6  16   8        0.38       93.40     57.42 o 
   7  16   8        1.64      113.28     61.84 o 
   8  16   8        3.97      -26.56     61.55 o 
  -8  17   8      120.32      243.53     65.33 o 
  -7  17   8        2.12       20.98     49.52 o 
  -6  17   8      138.42      137.63     49.64 o 
  -5  17   8     1338.50     1139.16     69.28 o 
  -4  17   8     1934.50     1942.91     86.60 o 
  -3  17   8     2834.31     3035.47    114.90 o 
  -2  17   8     2515.16     2698.83    102.87 o 
  -1  17   8     1765.71     1728.31     45.42 o 
   0  17   8      282.58      349.32     34.30 o 
   1  17   8      142.30      145.11     30.54 o 
   2  17   8       93.98       89.50     50.83 o 
   3  17   8        3.97       52.37    123.39 o 
   4  17   8       48.58      -57.35     94.53 o 
   5  17   8      221.51      263.58     57.60 o 
   6  17   8     2094.96     2227.71    115.02 o 
   7  17   8     1554.37     1656.44    103.40 o 
   8  17   8     1214.16     1346.19    105.14 o 
  -8  18   8        9.30       72.36     55.33 o 
  -7  18   8      184.70      264.80     57.60 o 
  -6  18   8      537.00      552.26     65.15 o 
  -5  18   8      489.72      530.93     60.15 o 
  -4  18   8      558.35      638.69     60.27 o 
  -3  18   8       12.80        0.46     35.16 o 
  -2  18   8      966.27     1008.74     47.43 o 
  -1  18   8      975.75      996.07     72.71 o 
   0  18   8      526.89      566.10     37.29 o 
   1  18   8       81.01       21.72     24.27 o 
   2  18   8      336.19      245.34     30.47 o 
   3  18   8     1027.31     1081.72    127.60 o 
   4  18   8     1744.69     1576.35     64.11 o 
   5  18   8     2267.50     2247.18    104.44 o 
   6  18   8     2493.60     2586.66    125.19 o 
   7  18   8      192.63      215.34     66.20 o 
  -7  19   8        5.08      163.90     60.15 o 
  -6  19   8      182.77      208.71     55.85 o 
  -5  19   8     1048.61     1200.77     82.65 o 
  -4  19   8      594.84      706.40     58.24 o 
  -3  19   8      203.86      224.40     41.96 o 
  -2  19   8     1605.01     1614.21    105.17 o 
  -1  19   8      340.03      395.69     61.84 o 
   0  19   8        1.01       19.18     45.74 o 
   1  19   8        4.89       11.78     27.75 o 
   2  19   8      500.49      399.83     39.01 o 
   3  19   8      284.00      305.76    139.52 o 
   4  19   8       25.22       53.18     37.83 o 
   5  19   8        9.95        9.01     50.45 o 
   6  19   8      123.04      150.82     69.57 o 
   7  19   8      118.43      112.58     61.08 o 
  -6  20   8       91.69      180.35     65.50 o 
  -5  20   8      299.85      357.62     63.76 o 
  -4  20   8      521.70      508.61     62.42 o 
  -3  20   8      209.41      306.22    103.51 o 
  -2  20   8     1000.88      959.86     71.66 o 
  -1  20   8      391.98      467.23     61.96 o 
   0  20   8       81.93        1.92     53.76 o 
   1  20   8       54.87       18.90     63.76 o 
   2  20   8       10.40       41.74     34.61 o 
   3  20   8      198.96       74.31     32.93 o 
   4  20   8        0.38       56.28     96.13 o 
   5  20   8       20.43       66.20     58.59 o 
   6  20   8       15.07       -0.93     60.33 o 
  -6  21   8       74.48      250.50     65.04 o 
  -5  21   8      163.09      365.81     64.80 o 
  -4  21   8     1257.20     1310.87    146.26 o 
  -3  21   8     2372.34     2550.22    108.74 o 
  -2  21   8     1233.75     1138.76     84.51 o 
  -1  21   8      225.22      212.14     60.50 o 
   0  21   8       17.91        2.03     48.65 o 
   1  21   8      243.18      208.77     69.40 o 
   2  21   8       18.68      -16.21     34.38 o 
   3  21   8      448.36      505.97    223.65 o 
   4  21   8        0.17       -4.25     36.03 o 
   5  21   8      362.34      464.73     67.36 o 
  -5  22   8      288.29      424.92     67.83 o 
  -4  22   8       44.92      119.09     49.64 o 
  -3  22   8       22.37      -31.04     40.39 o 
  -2  22   8      186.31      264.04     64.92 o 
  -1  22   8      759.86      805.67     78.23 o 
   0  22   8      355.61      358.37     66.20 o 
   1  22   8      293.25      346.28     67.25 o 
   2  22   8      423.21      279.73     67.36 o 
   3  22   8     1015.36      972.87     55.73 o 
   4  22   8     2041.70     1930.01    161.92 o 
   5  22   8      958.19      779.63     76.20 o 
  -4  23   8      326.87      374.94     65.04 o 
  -3  23   8      441.78      395.28     65.27 o 
  -2  23   8      523.24      524.25     72.88 o 
  -1  23   8      114.75      244.57     73.12 o 
   0  23   8        8.23      -26.56     45.33 o 
   1  23   8      265.16      255.09     63.76 o 
   2  23   8        6.17      116.13     57.83 o 
   3  23   8      341.82      353.02     83.05 o 
   4  23   8      321.89      315.01     98.81 o 
  -2  24   8      183.28      189.88     61.61 o 
  -1  24   8      290.88      281.13     79.68 o 
   0  24   8      287.89      293.28     72.53 o 
   1  24   8       11.07      -36.79     53.01 o 
   2  24   8      196.28      621.02     98.05 o 
 -11   1   9      263.80      112.20     39.78 o 
 -10   1   9      214.16      193.05    181.54 o 
  -9   1   9      520.69      514.06     48.18 o 
  -8   1   9     2136.14     2222.96     73.82 o 
  -7   1   9     2370.47     2189.78     67.88 o 
  -6   1   9     2630.13     2961.23    166.05 o 
  -5   1   9     2095.90     2048.24     58.80 o 
  -4   1   9     1075.17     1078.98    185.93 o 
  -3   1   9     1871.13     1907.47     53.42 o 
  -2   1   9     4300.32     4571.12    118.39 o 
  -1   1   9      744.44      705.57     31.36 o 
   0   1   9        0.26       39.86     26.04 o 
   1   1   9     2476.93     2332.73     55.65 o 
   2   1   9        0.27       -9.25     27.72 o 
   3   1   9     8574.70     8936.50    172.13 o 
   4   1   9     6298.16     6438.44    129.19 o 
   5   1   9     3734.03     3659.82    118.74 o 
   6   1   9     1267.03     1307.68     44.65 o 
   7   1   9      459.02      444.75     88.02 o 
   8   1   9      326.23      259.88     29.51 o 
   9   1   9      526.69      468.77     40.38 o 
  10   1   9      115.17        0.00     46.79 o 
 -11   2   9       44.74      -43.88     43.88 o 
 -10   2   9      165.62       -0.60    136.03 o 
  -9   2   9     1288.84     1276.24     60.57 o 
  -8   2   9     1794.16     1945.48    129.87 o 
  -7   2   9      166.58      108.24     44.03 o 
  -6   2   9      111.90      123.37     43.10 o 
  -5   2   9     1723.04     1665.20     65.62 o 
  -4   2   9     4891.96     4868.19    104.94 o 
  -3   2   9    11883.03    11592.33    221.68 o 
  -2   2   9    12863.34    13275.22    250.38 o 
  -1   2   9     8957.37     9837.09    189.19 o 
   0   2   9     2754.03     2721.57     62.44 o 
   1   2   9     5170.80     5416.72    109.83 o 
   2   2   9    17097.80    17723.39    326.99 o 
   3   2   9     7849.42     7686.78    150.39 o 
   4   2   9       42.15       46.43     26.07 o 
   5   2   9     2524.51     2526.34     62.39 o 
   6   2   9     5969.59     6325.29    129.99 o 
   7   2   9     2082.67     2008.19     58.28 o 
   8   2   9      384.76      277.87     30.32 o 
   9   2   9        0.80      -52.77     52.77 o 
  10   2   9      355.29      444.80     69.69 o 
 -11   3   9       60.16      -42.54     50.22 o 
 -10   3   9      346.10      345.71     60.47 o 
  -9   3   9     1136.95     1485.02     77.47 o 
  -8   3   9     3537.76     3755.26     99.10 o 
  -7   3   9     1663.12     1817.81    129.29 o 
  -6   3   9     1195.48     1375.29     51.99 o 
  -5   3   9     1652.71     1598.89     50.41 o 
  -4   3   9       17.35        5.46     18.83 o 
  -3   3   9       81.26       77.76     21.21 o 
  -2   3   9      865.03      929.74     36.41 o 
  -1   3   9     3742.49     3970.08     86.28 o 
   0   3   9     3148.82     3101.10     69.45 o 
   1   3   9     1018.75     1121.40     34.84 o 
   2   3   9      332.61      357.82     23.04 o 
   3   3   9     4238.02     4431.81     93.53 o 
   4   3   9     9551.88     9600.07    184.90 o 
   5   3   9     3746.59     3548.39    114.44 o 
   6   3   9     3156.40     3200.66     76.73 o 
   7   3   9     2438.95     2325.84     63.18 o 
   8   3   9      221.04      226.94     31.48 o 
   9   3   9      968.38     1005.20     71.02 o 
  10   3   9      311.75      126.35     52.77 o 
 -11   4   9       32.33       -4.24     46.03 o 
 -10   4   9      212.90       -5.99     50.33 o 
  -9   4   9      193.87      329.19     44.28 o 
  -8   4   9      162.24      278.13     41.99 o 
  -7   4   9     1326.90     1306.05    112.26 o 
  -6   4   9     1029.56      949.52     43.77 o 
  -5   4   9      975.79      828.74     37.64 o 
  -4   4   9      349.14      372.18     62.86 o 
  -3   4   9     1159.21     1216.11     41.78 o 
  -2   4   9     4645.01     4907.87    124.15 o 
  -1   4   9      798.48      700.84     31.09 o 
   0   4   9       29.34       98.27     19.95 o 
   1   4   9      955.44     1061.73     34.85 o 
   2   4   9      135.70      105.28     19.41 o 
   3   4   9      507.43      472.35     42.37 o 
   4   4   9       88.67      138.11     23.00 o 
   5   4   9      239.96      318.72     28.22 o 
   6   4   9        0.10       25.50     22.46 o 
   7   4   9        6.57      103.96     58.44 o 
   8   4   9       11.58      -26.68     39.70 o 
   9   4   9      187.36       63.99     44.75 o 
  10   4   9      594.05      678.56     77.65 o 
 -11   5   9      296.70      402.08     69.86 o 
 -10   5   9        7.09      -40.68     40.68 o 
  -9   5   9        2.02      -40.89     40.89 o 
  -8   5   9      694.68      686.09     49.94 o 
  -7   5   9     1184.13     1135.73     50.29 o 
  -6   5   9     3531.87     3616.57    120.69 o 
  -5   5   9     1196.26     1125.45     44.53 o 
  -4   5   9     1285.32     1239.57    127.08 o 
  -3   5   9     6246.67     6423.65    237.34 o 
  -2   5   9     1711.75     1679.82     81.49 o 
  -1   5   9     2938.68     2953.71     85.06 o 
   0   5   9       28.61       81.32     18.77 o 
   1   5   9       45.41       40.83     72.36 o 
   2   5   9     1623.06     1589.08     34.37 o 
   3   5   9      339.34      257.87     23.77 o 
   4   5   9     1509.20     1423.58     58.15 o 
   5   5   9     4171.09     4327.13    139.63 o 
   6   5   9      298.60      336.55     35.40 o 
   7   5   9       10.50      -25.99     40.98 o 
   8   5   9        2.41      -36.09     40.34 o 
   9   5   9       13.01      -43.47     43.47 o 
  10   5   9      162.52      -46.61     46.61 o 
 -10   6   9       45.70      120.02     50.62 o 
  -9   6   9      183.03      142.69     52.25 o 
  -8   6   9      431.28      514.01     47.39 o 
  -7   6   9      447.57      391.55     36.26 o 
  -6   6   9      453.67      512.53     50.62 o 
  -5   6   9      604.07      610.48     68.35 o 
  -4   6   9     7909.27     8124.07    163.35 o 
  -3   6   9     9095.54     9253.49    181.98 o 
  -2   6   9     1817.49     1897.26    124.38 o 
  -1   6   9     4999.16     5225.05    108.32 o 
   0   6   9     2961.96     2978.59     69.12 o 
   1   6   9     1178.09     1133.88     37.20 o 
   2   6   9     4174.55     4020.32     69.17 o 
   3   6   9     2273.15     2324.11    112.26 o 
   4   6   9      546.04      570.32     30.63 o 
   5   6   9      447.02      509.32     33.14 o 
   6   6   9     2296.68     2074.37    147.31 o 
   7   6   9     1429.96     1317.94     78.81 o 
   8   6   9     1639.53     1512.24     81.89 o 
   9   6   9      346.92      239.75     55.68 o 
  10   6   9       78.87      -47.43     47.43 o 
 -10   7   9     1123.40     1168.34     80.26 o 
  -9   7   9     1078.78     1184.56     85.50 o 
  -8   7   9     1840.42     1760.11     65.20 o 
  -7   7   9     4284.19     4722.90    112.34 o 
  -6   7   9     5182.68     5638.43    183.25 o 
  -5   7   9      371.98      491.28     96.33 o 
  -4   7   9      489.42      479.54    157.16 o 
  -3   7   9        1.22      -42.46     42.46 o 
  -2   7   9     5510.83     5681.51    179.68 o 
  -1   7   9     1186.19     1266.50     40.77 o 
   0   7   9     2227.66     2295.65     57.82 o 
   1   7   9     4017.32     4088.43     88.32 o 
   2   7   9      653.73      665.86     31.86 o 
   3   7   9     3179.50     3087.26     71.12 o 
   4   7   9     3316.66     3275.80     74.89 o 
   5   7   9     2050.06     1966.37     54.25 o 
   6   7   9     2763.73     2793.28    105.26 o 
   7   7   9     1705.71     1714.67     85.20 o 
   8   7   9     1122.27     1224.14     85.73 o 
   9   7   9      270.49      375.23     64.17 o 
  10   7   9       33.78      -29.06     55.85 o 
 -10   8   9      439.83      439.51     72.07 o 
  -9   8   9        1.42      -44.58     44.58 o 
  -8   8   9      380.90      246.66     54.11 o 
  -7   8   9      669.74      659.85    116.56 o 
  -6   8   9     2055.05     1867.00     69.05 o 
  -5   8   9      183.51       68.81     60.71 o 
  -4   8   9        5.86      132.83     59.34 o 
  -3   8   9      295.82      260.00     25.64 o 
  -2   8   9     5566.27     5747.10    133.68 o 
  -1   8   9     5895.27     5996.99    326.99 o 
   0   8   9     1051.38      985.10     57.68 o 
   1   8   9        4.43        9.13     57.60 o 
   2   8   9      155.46      147.90     17.52 o 
   3   8   9      426.97      441.60     48.09 o 
   4   8   9      168.43      154.82     22.98 o 
   5   8   9       70.32       37.81     43.39 o 
   6   8   9        0.54       43.47     44.58 o 
   7   8   9      121.12       82.82     44.06 o 
   8   8   9      321.26      301.53     55.80 o 
   9   8   9      653.06      517.27     79.22 o 
  10   8   9      821.19     1012.81     87.76 o 
 -10   9   9      115.92      119.73     53.53 o 
  -9   9   9      182.15      104.09     49.11 o 
  -8   9   9       45.45       88.46     47.37 o 
  -7   9   9        1.06        7.32     49.34 o 
  -6   9   9     1850.55     1905.92     69.02 o 
  -5   9   9     1932.38     1940.35     61.35 o 
  -4   9   9     1822.53     2035.92     98.92 o 
  -3   9   9     3078.08     3029.62     73.79 o 
  -2   9   9     2041.08     2151.22    131.35 o 
  -1   9   9     1628.77     1631.68     93.75 o 
   0   9   9     1816.61     1796.19    155.36 o 
   1   9   9     1052.16     1030.82     39.14 o 
   2   9   9      294.23      326.35     24.26 o 
   3   9   9      167.70      177.78     26.14 o 
   4   9   9      151.71      122.29     22.96 o 
   5   9   9     2572.56     2468.67     98.46 o 
   6   9   9     1090.50     1162.88     76.02 o 
   7   9   9      433.93      351.05     64.28 o 
   8   9   9        2.12       46.38     57.54 o 
   9   9   9        7.84      -14.59     51.49 o 
  10   9   9        7.54      113.34     65.91 o 
 -10  10   9        1.43      156.98     60.33 o 
  -9  10   9       18.10       81.08     49.46 o 
  -8  10   9      497.05      402.43     61.26 o 
  -7  10   9     1517.43     1378.68     81.54 o 
  -6  10   9      204.97      189.66     34.32 o 
  -5  10   9     2225.44     2188.40     65.49 o 
  -4  10   9     3181.38     3287.51    116.50 o 
  -3  10   9     2855.32     3015.52    126.03 o 
  -2  10   9     1720.40     1886.04     52.76 o 
  -1  10   9     4122.16     4103.74     90.73 o 
   0  10   9     5176.82     5409.78    246.26 o 
   1  10   9     5638.67     5862.50    117.81 o 
   2  10   9     3832.88     3781.86     93.60 o 
   3  10   9      487.54      518.20     30.48 o 
   4  10   9        5.98      -29.99     29.99 o 
   5  10   9     1279.94     1110.69     68.58 o 
   6  10   9     1625.70     1588.96     82.71 o 
   7  10   9     1101.73     1123.01     81.37 o 
   8  10   9     1363.16     1572.86     99.15 o 
   9  10   9      394.25      335.82     66.61 o 
 -10  11   9     1687.82     1604.89     97.53 o 
  -9  11   9     1690.84     1719.62     95.49 o 
  -8  11   9     2161.58     2119.25    107.17 o 
  -7  11   9     2119.82     2105.01     99.97 o 
  -6  11   9     1691.16     1737.28     90.49 o 
  -5  11   9     1823.22     2090.40     67.02 o 
  -4  11   9     1005.11     1067.06     46.85 o 
  -3  11   9      115.82      183.32     29.03 o 
  -2  11   9      338.74      338.03     26.71 o 
  -1  11   9       61.40       56.81     20.87 o 
   0  11   9     1683.20     1688.10     49.29 o 
   1  11   9     4587.60     4960.35     86.18 o 
   2  11   9     5991.23     5906.31     99.23 o 
   3  11   9     1662.61     1643.78     43.47 o 
   4  11   9     1312.57     1349.91     67.07 o 
   5  11   9     3221.46     2963.28    111.94 o 
   6  11   9     2268.76     2351.33    101.07 o 
   7  11   9     3939.55     4280.00    152.45 o 
   8  11   9     1609.69     1736.01    101.54 o 
   9  11   9       10.34      -45.16     52.31 o 
  -9  12   9       62.71      139.84     55.85 o 
  -8  12   9      341.54      301.01     58.93 o 
  -7  12   9       74.15      210.34     52.54 o 
  -6  12   9      582.05      493.44     63.12 o 
  -5  12   9     1062.08     1016.94     72.48 o 
  -4  12   9        6.90       34.17     26.19 o 
  -3  12   9      110.82       92.35     66.05 o 
  -2  12   9     1227.56     1410.23     47.85 o 
  -1  12   9     2222.32     2368.19     62.12 o 
   0  12   9     5296.74     5467.55    114.90 o 
   1  12   9     1522.47     1538.87     39.19 o 
   2  12   9       20.44       67.08     78.14 o 
   3  12   9      174.43      138.41     27.27 o 
   4  12   9      340.55      217.95     43.71 o 
   5  12   9      324.47      337.22     52.83 o 
   6  12   9      811.84      801.54     65.85 o 
   7  12   9      124.88       58.64     50.10 o 
   8  12   9     1154.24     1220.71     90.26 o 
   9  12   9      880.81      703.20     90.09 o 
  -9  13   9        9.39      -46.73     46.73 o 
  -8  13   9       36.53      -36.03     36.03 o 
  -7  13   9       55.80      -35.40     49.29 o 
  -6  13   9       97.25      -41.56     41.56 o 
  -5  13   9       10.55        2.96     47.08 o 
  -4  13   9        1.30      128.84     60.04 o 
  -3  13   9     1247.74     1225.14    115.28 o 
  -2  13   9     2102.99     2146.50     59.73 o 
  -1  13   9       71.34      -10.11     89.74 o 
   0  13   9      370.11      363.61     23.26 o 
   1  13   9      672.70      683.31     31.94 o 
   2  13   9      568.21      711.74     48.88 o 
   3  13   9      138.20       80.29     26.48 o 
   4  13   9      427.24      445.61     47.43 o 
   5  13   9     1318.24     1067.97     70.09 o 
   6  13   9       15.20      166.92     52.13 o 
   7  13   9        7.89      -43.53     43.53 o 
   8  13   9        1.34      -48.76     48.76 o 
   9  13   9       98.17       54.28     68.70 o 
  -9  14   9       14.80       10.87     52.89 o 
  -8  14   9       68.85        0.35     41.27 o 
  -7  14   9        9.84      -30.80     30.80 o 
  -6  14   9       40.68       37.43     40.16 o 
  -5  14   9      340.43      243.23     49.93 o 
  -4  14   9        0.87      -30.40     30.40 o 
  -3  14   9     1410.64     1654.15     55.43 o 
  -2  14   9     3216.39     3242.36     78.99 o 
  -1  14   9     1697.44     1739.98     53.08 o 
   0  14   9     3951.75     4214.29    107.89 o 
   1  14   9     2750.82     2741.87     86.74 o 
   2  14   9      333.02      370.56     34.93 o 
   3  14   9       83.16      -22.23     71.98 o 
   4  14   9        6.74      -27.78     27.78 o 
   5  14   9      120.62       60.04     50.33 o 
   6  14   9      505.07      447.70     60.74 o 
   7  14   9      807.83      593.93     79.28 o 
   8  14   9      276.01      224.00     71.84 o 
  -8  15   9     1446.79     1514.45     93.11 o 
  -7  15   9      761.64      719.24     71.20 o 
  -6  15   9      810.86      740.69     70.27 o 
  -5  15   9      404.76      309.78     50.62 o 
  -4  15   9      221.29      204.88     47.89 o 
  -3  15   9     1194.59     1152.30     72.01 o 
  -2  15   9      633.08      477.54     35.72 o 
  -1  15   9        0.71       -7.36     32.02 o 
   0  15   9      598.14      608.54     32.10 o 
   1  15   9     3144.95     3304.25     81.62 o 
   2  15   9     2253.79     2267.52     90.64 o 
   3  15   9     1013.10      948.20     44.32 o 
   4  15   9     1550.77     1496.95     77.07 o 
   5  15   9     1919.24     1674.46     87.88 o 
   6  15   9     1352.64     1008.33     76.89 o 
   7  15   9     1282.99     1332.24     96.02 o 
   8  15   9      762.32      867.68     90.38 o 
  -8  16   9      136.10       84.33     54.23 o 
  -7  16   9      179.01      120.54     56.49 o 
  -6  16   9      345.99      185.93     50.22 o 
  -5  16   9      319.44      152.45     54.23 o 
  -4  16   9      702.77      535.06     61.96 o 
  -3  16   9      529.93      542.90     53.70 o 
  -2  16   9      776.24      876.90     60.91 o 
  -1  16   9     3028.82     3177.64     65.63 o 
   0  16   9     3374.68     3340.91    128.16 o 
   1  16   9     1144.33     1098.27     47.49 o 
   2  16   9       73.40      131.11     75.21 o 
   3  16   9      778.07      640.35    156.55 o 
   4  16   9      133.22       99.74     44.93 o 
   5  16   9       70.54       57.95     49.00 o 
   6  16   9      282.89      196.27     50.62 o 
   7  16   9       18.26      177.73     64.28 o 
   8  16   9     1026.43     1042.80     98.22 o 
  -8  17   9       17.08       86.77     57.37 o 
  -7  17   9       90.81      -32.78     49.00 o 
  -6  17   9      477.73      291.82     57.77 o 
  -5  17   9      601.89      387.66     55.56 o 
  -4  17   9        0.31      -40.10     40.10 o 
  -3  17   9      409.47      429.05     62.07 o 
  -2  17   9      923.02      950.10     66.90 o 
  -1  17   9      215.18      197.74     49.92 o 
   0  17   9       43.30       54.80     61.40 o 
   1  17   9      276.02      378.79    102.23 o 
   2  17   9     1781.32     1711.72     64.60 o 
   3  17   9      131.83       53.02     29.18 o 
   4  17   9       20.19       22.14     40.28 o 
   5  17   9       12.24      -43.18     43.18 o 
   6  17   9      405.06      327.51     70.73 o 
   7  17   9      241.75       48.12     56.96 o 
  -7  18   9       75.13       96.71     51.26 o 
  -6  18   9       37.74      -39.12     39.12 o 
  -5  18   9      366.03      375.34     53.94 o 
  -4  18   9      271.94      160.70     50.62 o 
  -3  18   9     1341.84     1295.68     78.81 o 
  -2  18   9      774.16      802.01     44.20 o 
  -1  18   9      377.73      392.90     54.28 o 
   0  18   9      564.90      500.89     88.08 o 
   1  18   9       34.83      104.18     28.06 o 
   2  18   9        0.39       67.34    102.06 o 
   3  18   9        1.27     -142.06    162.19 o 
   4  18   9       23.22      -30.69     30.69 o 
   5  18   9      416.78      240.74     50.39 o 
   6  18   9      515.04      443.05     71.37 o 
   7  18   9       13.43      -54.28     54.28 o 
  -6  19   9      165.67       53.70     48.18 o 
  -5  19   9      105.88       68.35     46.44 o 
  -4  19   9     1054.31      996.83     69.69 o 
  -3  19   9      709.72      750.40     62.83 o 
  -2  19   9       25.39       25.05     45.22 o 
  -1  19   9      332.36      389.87     60.79 o 
   0  19   9      475.63      530.53     65.24 o 
   1  19   9     1309.66     1247.86     84.59 o 
   2  19   9     1715.97     1654.54     61.53 o 
   3  19   9     1076.97     1129.84     84.01 o 
   4  19   9       81.93      -35.16     35.16 o 
   5  19   9      483.86      366.28     53.88 o 
   6  19   9      415.31      241.67     65.33 o 
  -6  20   9      351.86      451.42     74.39 o 
  -5  20   9      112.79       77.47     49.69 o 
  -4  20   9      372.96      294.56     56.14 o 
  -3  20   9     1307.85     1481.15     86.13 o 
  -2  20   9     1902.77     2287.92    102.41 o 
  -1  20   9     1888.22     2244.15    110.37 o 
   0  20   9     1424.01     1674.92    101.48 o 
   1  20   9      253.47      285.18     55.68 o 
   2  20   9        3.37       44.38     40.95 o 
   3  20   9       78.26       75.64    196.85 o 
   4  20   9       11.13      -37.37     37.95 o 
   5  20   9       10.29       -9.53     46.90 o 
  -5  21   9      526.31      619.57     74.22 o 
  -4  21   9      156.11      179.13     52.37 o 
  -3  21   9        8.85       52.60     49.23 o 
  -2  21   9      310.54      301.88     63.06 o 
  -1  21   9       67.95      -34.87     46.50 o 
   0  21   9      147.51      177.27     62.94 o 
   1  21   9      240.98      352.09     66.08 o 
   2  21   9      334.50      327.99     58.32 o 
   3  21   9      363.28      434.94    216.12 o 
   4  21   9      457.91      225.28     50.80 o 
   5  21   9       84.95       30.75     52.13 o 
  -4  22   9      317.72      207.32     57.13 o 
  -3  22   9       12.16       83.00     53.53 o 
  -2  22   9      359.37      340.35     60.04 o 
  -1  22   9      603.23      581.21     71.66 o 
   0  22   9      323.08      399.40     70.44 o 
   1  22   9       15.62      140.25     63.47 o 
   2  22   9        4.17      -49.81     49.81 o 
   3  22   9       37.24       47.95     52.13 o 
   4  22   9       73.71       41.21     45.97 o 
  -3  23   9      809.90      965.33     83.17 o 
  -2  23   9      232.61      533.61     74.92 o 
  -1  23   9       34.43       95.32     58.70 o 
   0  23   9      567.44      736.33     85.32 o 
   1  23   9      502.68      451.95     85.67 o 
   2  23   9       82.91      -27.55     61.08 o 
 -10   0  10     1634.07     1838.99    110.60 o 
  -9   0  10      121.13       81.66     56.49 o 
  -8   0  10      720.99      668.27     65.50 o 
  -7   0  10     1663.74     1787.09     87.24 o 
  -6   0  10      506.72      394.12     48.18 o 
  -5   0  10     1037.61     1201.35     62.13 o 
  -4   0  10     5678.27     5958.24    179.30 o 
  -3   0  10    14218.94    14323.60    384.99 o 
  -2   0  10     3888.86     4092.74    130.83 o 
  -1   0  10      510.83      500.01     39.70 o 
   0   0  10      111.64       78.52     24.93 o 
   1   0  10        8.90       20.34     20.63 o 
   2   0  10        0.31      -21.39     21.39 o 
   3   0  10       20.99       18.66     24.88 o 
   4   0  10     3027.43     2684.48     95.14 o 
   5   0  10     9735.88    10149.72    279.27 o 
   6   0  10     8906.21     8584.48    241.08 o 
   7   0  10     7544.55     7504.19    218.82 o 
   8   0  10     2127.00     2146.51     89.62 o 
   9   0  10      456.69      465.78     57.66 o 
 -10   1  10      799.14      563.38     76.54 o 
  -9   1  10      499.20      371.28    165.53 o 
  -8   1  10     1151.80     1105.34     57.88 o 
  -7   1  10      281.71      279.59     71.11 o 
  -6   1  10      206.64      193.26     35.95 o 
  -5   1  10       11.54       98.74     51.84 o 
  -4   1  10       21.54       -9.20     27.11 o 
  -3   1  10     4856.97     5208.64    112.28 o 
  -2   1  10    14525.82    14856.71    280.42 o 
  -1   1  10    14791.72    15319.17    287.30 o 
   0   1  10     8732.57     9117.07    176.80 o 
   1   1  10      118.18      101.31     19.31 o 
   2   1  10      572.52      454.35     51.55 o 
   3   1  10      799.05      703.52     33.47 o 
   4   1  10     1299.81     1239.93    128.56 o 
   5   1  10        2.41      -19.43     56.14 o 
   6   1  10      175.96       81.54     24.35 o 
   7   1  10       64.50      100.30     41.06 o 
   8   1  10      101.91      125.95     34.23 o 
   9   1  10       44.81      -12.67     67.01 o 
  10   1  10      425.94      173.08     55.51 o 
 -10   2  10      107.89       59.72     43.46 o 
  -9   2  10       41.38     -115.75    115.75 o 
  -8   2  10      214.05      249.87     42.02 o 
  -7   2  10      942.34      857.17     45.58 o 
  -6   2  10      732.72      785.98     42.68 o 
  -5   2  10        7.75      -20.40     20.40 o 
  -4   2  10       78.17       39.71    110.95 o 
  -3   2  10     1665.02     1804.58    106.65 o 
  -2   2  10     1012.58     1017.04     40.25 o 
  -1   2  10      169.84      230.32     35.19 o 
   0   2  10     1000.56     1087.47     37.14 o 
   1   2  10      233.38      200.50     20.61 o 
   2   2  10      121.75      203.63     85.76 o 
   3   2  10      128.02       71.14     18.20 o 
   4   2  10      787.72      706.30     34.50 o 
   5   2  10      743.67      767.62     36.18 o 
   6   2  10      289.73      310.15     38.36 o 
   7   2  10        1.10       18.58     24.20 o 
   8   2  10       62.55       94.24     27.70 o 
   9   2  10       74.76      -35.28     35.28 o 
  10   2  10       14.51      -33.65     50.16 o 
 -10   3  10      182.98      305.61    106.65 o 
  -9   3  10       17.44        2.85    134.06 o 
  -8   3  10        4.42      -10.92     98.57 o 
  -7   3  10       62.53      138.59     68.41 o 
  -6   3  10      275.53      361.01     72.80 o 
  -5   3  10     1030.26     1034.50     45.09 o 
  -4   3  10      194.66      126.94     26.82 o 
  -3   3  10     4405.79     4460.56     99.90 o 
  -2   3  10     4832.66     4785.21    102.86 o 
  -1   3  10     3466.26     3420.79     78.11 o 
   0   3  10     1143.64     1181.95     38.92 o 
   1   3  10       17.25      123.04     19.99 o 
   2   3  10      112.59      104.05     20.59 o 
   3   3  10      172.75      157.83     79.89 o 
   4   3  10       89.41      101.12     22.78 o 
   5   3  10      386.22      245.54     27.22 o 
   6   3  10        2.40      -54.28     54.28 o 
   7   3  10       20.64       55.96     79.45 o 
   8   3  10      571.06      590.03     38.32 o 
   9   3  10      396.28      230.51     57.19 o 
  10   3  10      236.09      156.75     52.95 o 
 -10   4  10     1363.26     1521.25     95.32 o 
  -9   4  10     1600.79     1793.01     76.83 o 
  -8   4  10      948.76      903.14     55.10 o 
  -7   4  10      447.13      472.81     46.64 o 
  -6   4  10      782.05      757.63     43.11 o 
  -5   4  10      917.44      963.72    123.65 o 
  -4   4  10     4460.35     4817.54    107.38 o 
  -3   4  10     6165.19     6484.18    135.13 o 
  -2   4  10     2507.36     2583.71     65.64 o 
  -1   4  10      647.81      623.03     30.97 o 
   0   4  10     1057.28      941.05     34.84 o 
   1   4  10     1132.56     1126.75     42.54 o 
   2   4  10      622.41      637.72     29.94 o 
   3   4  10      285.62      366.28     28.23 o 
   4   4  10     1840.32     1764.89     57.28 o 
   5   4  10     5848.01     5702.31    119.76 o 
   6   4  10     7265.32     7358.11    149.95 o 
   7   4  10     5152.10     5138.07    113.04 o 
   8   4  10     2474.57     2562.60    107.47 o 
   9   4  10      852.96      744.58     64.22 o 
  10   4  10        7.09      -34.99     34.99 o 
 -10   5  10      735.59      556.80     71.02 o 
  -9   5  10      731.55      877.59     58.82 o 
  -8   5  10      482.86      545.29    157.01 o 
  -7   5  10      431.13      399.36     41.39 o 
  -6   5  10       78.29       84.57     27.99 o 
  -5   5  10      183.72      218.28     45.13 o 
  -4   5  10      449.24      526.34     33.99 o 
  -3   5  10     6910.43     7533.75    315.45 o 
  -2   5  10    14764.34    15341.80    317.69 o 
  -1   5  10     8294.28     8726.48    244.46 o 
   0   5  10     5442.43     5741.87    139.87 o 
   1   5  10      684.95      692.29     31.50 o 
   2   5  10     1447.28     1436.12     43.29 o 
   3   5  10     3296.27     3014.89    134.32 o 
   4   5  10      103.54      102.53     30.25 o 
   5   5  10      204.21      213.29     78.14 o 
   6   5  10        3.65       35.28     55.53 o 
   7   5  10       11.77       46.17     26.20 o 
   8   5  10      263.11      141.12     52.60 o 
   9   5  10      165.30      250.27     52.95 o 
  10   5  10      849.23      773.76     74.10 o 
 -10   6  10       78.30       81.60     58.41 o 
  -9   6  10       15.96       14.76     46.90 o 
  -8   6  10      175.03      171.21     85.55 o 
  -7   6  10     2978.99     2696.44     79.49 o 
  -6   6  10     2731.71     2636.74     73.42 o 
  -5   6  10        7.11       69.59     33.30 o 
  -4   6  10      171.39       91.10     25.81 o 
  -3   6  10      766.60      784.87     68.35 o 
  -2   6  10      602.74      557.58    134.32 o 
  -1   6  10       48.62      103.80     52.63 o 
   0   6  10       38.65       38.65     21.23 o 
   1   6  10      341.83      282.40     32.81 o 
   2   6  10      743.18      715.66     30.83 o 
   3   6  10      393.69      358.73     28.19 o 
   4   6  10      748.19      768.67     80.38 o 
   5   6  10     1465.09     1295.14     44.04 o 
   6   6  10      139.02      140.20     36.91 o 
   7   6  10      218.32      314.26     49.69 o 
   8   6  10      156.53       37.49     42.49 o 
   9   6  10      545.11      613.58     67.54 o 
  10   6  10      213.45      197.44     59.98 o 
 -10   7  10       38.35      102.58     59.40 o 
  -9   7  10       90.59       25.40     58.99 o 
  -8   7  10       28.96       88.25     34.13 o 
  -7   7  10       57.08      -49.34     51.73 o 
  -6   7  10     1328.48     1312.80     51.67 o 
  -5   7  10       19.78      -32.26     64.37 o 
  -4   7  10      475.41      520.29    156.05 o 
  -3   7  10     2785.95     2735.62     69.72 o 
  -2   7  10     4039.05     4269.73    126.47 o 
  -1   7  10     2195.60     2266.77     68.70 o 
   0   7  10     2033.00     2193.49     57.80 o 
   1   7  10      170.71      128.79     68.93 o 
   2   7  10      738.25      764.49     96.80 o 
   3   7  10     3253.13     3054.88     72.56 o 
   4   7  10      278.32      197.65     24.33 o 
   5   7  10     1814.66     1661.52     50.29 o 
   6   7  10      564.15      656.41     60.10 o 
   7   7  10       52.24       68.41     43.65 o 
   8   7  10     1197.93      929.58     72.59 o 
   9   7  10      752.69      738.71     84.10 o 
 -10   8  10     1286.64     1436.34     97.58 o 
  -9   8  10      655.88      713.37     72.24 o 
  -8   8  10      166.09       71.95     50.62 o 
  -7   8  10       78.42       62.25     34.80 o 
  -6   8  10      758.38      727.13     45.51 o 
  -5   8  10     2742.87     2756.48     76.30 o 
  -4   8  10     5347.59     5266.58    256.37 o 
  -3   8  10      873.03      731.24     47.40 o 
  -2   8  10      392.42      476.16     44.49 o 
  -1   8  10      285.12      275.90     27.16 o 
   0   8  10      206.68      177.18     44.00 o 
   1   8  10      199.59      181.96     25.68 o 
   2   8  10      178.54      151.39     37.08 o 
   3   8  10      625.24      595.35     67.62 o 
   4   8  10      106.76       86.01     19.44 o 
   5   8  10     3582.33     3476.26    243.29 o 
   6   8  10     4093.62     3984.98    137.40 o 
   7   8  10     4930.46     4934.67    164.37 o 
   8   8  10     2518.08     2704.35    117.00 o 
   9   8  10      131.09       70.50     56.90 o 
 -10   9  10      863.34      778.41     82.65 o 
  -9   9  10      396.41      407.77     66.84 o 
  -8   9  10      312.80      224.58     58.12 o 
  -7   9  10      894.79      887.27     84.80 o 
  -6   9  10      303.54      309.63     38.80 o 
  -5   9  10      267.56      256.07     35.58 o 
  -4   9  10     1136.43     1285.51     55.62 o 
  -3   9  10     1059.90     1240.36     46.52 o 
  -2   9  10     1265.16     1398.92     47.24 o 
  -1   9  10     2101.56     2179.86     58.32 o 
   0   9  10     5756.66     5814.21    120.70 o 
   1   9  10     8679.23     8743.34    171.61 o 
   2   9  10     3917.86     4022.75     72.80 o 
   3   9  10      912.43      968.89     38.29 o 
   4   9  10      380.41      359.72     39.81 o 
   5   9  10      300.99      193.77     41.09 o 
   6   9  10        0.48       37.89     37.37 o 
   7   9  10      101.78       82.01     53.01 o 
   8   9  10       65.29       41.38     49.29 o 
   9   9  10      413.73      352.27     68.35 o 
  -9  10  10      157.75      175.93     60.97 o 
  -8  10  10      861.34     1156.77     84.39 o 
  -7  10  10     1602.36     1783.43    102.35 o 
  -6  10  10     2674.14     2379.02     74.21 o 
  -5  10  10     1235.20     1297.70     94.18 o 
  -4  10  10      339.01      286.97     39.75 o 
  -3  10  10       99.70       59.49     26.05 o 
  -2  10  10       23.04       24.89     21.12 o 
  -1  10  10      252.95      240.93     68.35 o 
   0  10  10     1361.96     1237.94     51.20 o 
   1  10  10      311.67      365.54     23.77 o 
   2  10  10     1086.69     1198.62     35.56 o 
   3  10  10     1611.87     1589.48     49.72 o 
   4  10  10      958.83      891.92     60.27 o 
   5  10  10      253.15      288.22     46.85 o 
   6  10  10       48.19      -37.14     37.14 o 
   7  10  10        3.43      -35.16     35.16 o 
   8  10  10       80.94       28.19     50.68 o 
   9  10  10      263.75      215.05     65.04 o 
  -9  11  10        7.89      -40.68     40.68 o 
  -8  11  10        4.05       27.96     52.95 o 
  -7  11  10      131.19      153.44     52.66 o 
  -6  11  10     1995.24     2198.24    108.34 o 
  -5  11  10      926.56      919.93     48.85 o 
  -4  11  10      246.72      195.16     30.05 o 
  -3  11  10     2913.14     3041.86     78.63 o 
  -2  11  10     2206.10     2432.89     65.26 o 
  -1  11  10      785.74      839.48     41.50 o 
   0  11  10        0.20        0.00     20.72 o 
   1  11  10      165.84      133.45     23.36 o 
   2  11  10      692.49      731.80     58.02 o 
   3  11  10      662.85      597.18     33.25 o 
   4  11  10       39.82       50.86     35.69 o 
   5  11  10        5.61      -26.68     26.68 o 
   6  11  10      238.43      264.86     55.27 o 
   7  11  10      140.86      -10.29     42.83 o 
   8  11  10        5.67      -43.18     43.18 o 
   9  11  10      120.92      274.62     68.87 o 
  -9  12  10      229.72      202.90     58.12 o 
  -8  12  10      355.08      219.29     64.86 o 
  -7  12  10        0.36      -23.07     42.95 o 
  -6  12  10      215.30      224.58     62.71 o 
  -5  12  10     1588.36     1765.41    100.84 o 
  -4  12  10     1115.18     1152.13     49.39 o 
  -3  12  10      870.71      932.29     44.22 o 
  -2  12  10      267.45      224.23     25.39 o 
  -1  12  10      440.16      520.17     32.68 o 
   0  12  10     2345.22     2152.96     64.43 o 
   1  12  10      369.48      372.10     25.63 o 
   2  12  10      230.21      149.33     37.85 o 
   3  12  10     1373.81     1400.77     72.13 o 
   4  12  10      946.24      843.80     60.56 o 
   5  12  10     1169.56     1113.59     68.18 o 
   6  12  10     1168.04      996.19     70.15 o 
   7  12  10     2339.37     2167.09    105.31 o 
   8  12  10      890.76      840.31     82.36 o 
  -9  13  10      720.16      693.44     74.51 o 
  -8  13  10      551.23      336.81     61.90 o 
  -7  13  10      537.35      444.22     62.83 o 
  -6  13  10       99.73       -8.25     49.17 o 
  -5  13  10     2030.06     1892.35     94.56 o 
  -4  13  10     1565.49     1723.43     61.98 o 
  -3  13  10      359.47      418.98     36.52 o 
  -2  13  10      922.27      990.52     42.62 o 
  -1  13  10     1504.89     1599.96     77.33 o 
   0  13  10     3466.57     3765.87    199.83 o 
   1  13  10    11012.92    10788.53    200.95 o 
   2  13  10     5889.32     5680.69    123.45 o 
   3  13  10        2.31       64.92     38.94 o 
   4  13  10      119.34      203.54     44.52 o 
   5  13  10       66.21      -29.53     29.53 o 
   6  13  10       15.53      -29.82     29.82 o 
   7  13  10        4.46       96.25     59.75 o 
   8  13  10       25.52      -16.22     54.58 o 
  -8  14  10      716.60      551.22     68.12 o 
  -7  14  10     1328.18     1234.83     85.15 o 
  -6  14  10     2898.48     3250.63    132.86 o 
  -5  14  10     3962.12     4125.52    151.23 o 
  -4  14  10      919.47      686.70     66.14 o 
  -3  14  10       36.79       23.35     27.66 o 
  -2  14  10      388.34      312.32     31.46 o 
  -1  14  10      408.74      450.22     37.87 o 
   0  14  10      767.58      652.18     37.93 o 
   1  14  10       49.20       85.29     23.77 o 
   2  14  10     2376.14     2319.82     68.33 o 
   3  14  10     3495.71     3501.19    122.87 o 
   4  14  10     2855.84     2869.01    110.08 o 
   5  14  10      281.61      330.71     52.08 o 
   6  14  10        0.95      -27.67     41.96 o 
   7  14  10       51.95      -42.66     51.61 o 
   8  14  10      485.46      396.27     74.74 o 
  -8  15  10       30.73       20.92     49.69 o 
  -7  15  10       27.91       11.39     44.87 o 
  -6  15  10       14.25       31.91     48.01 o 
  -5  15  10       10.87       49.98     47.78 o 
  -4  15  10      460.15      450.90     61.72 o 
  -3  15  10        2.37      -26.97     42.54 o 
  -2  15  10       49.86       44.40     25.85 o 
  -1  15  10      647.41      651.75     39.37 o 
   0  15  10       85.93      134.47     29.05 o 
   1  15  10     3713.88     3702.47    169.42 o 
   2  15  10      903.70      808.10     43.16 o 
   3  15  10        5.59      -11.86     28.83 o 
   4  15  10       80.98      141.76     43.30 o 
   5  15  10      129.52      -11.91     39.87 o 
   6  15  10        0.10      -25.34     40.63 o 
   7  15  10       21.17      -49.23     49.23 o 
  -7  16  10       58.28      105.14     51.38 o 
  -6  16  10      198.44        7.73     53.65 o 
  -5  16  10       10.56      -42.02     42.02 o 
  -4  16  10       96.11      196.22     63.35 o 
  -3  16  10       81.39      -44.17     44.17 o 
  -2  16  10      534.91      596.42     38.99 o 
  -1  16  10      419.55      388.71     28.25 o 
   0  16  10      250.40      270.73     37.28 o 
   1  16  10       30.33      -35.27     49.55 o 
   2  16  10        0.78      -20.91     25.19 o 
   3  16  10      905.75      822.00     56.49 o 
   4  16  10      346.28      273.57     49.75 o 
   5  16  10     1064.60     1012.40     74.28 o 
   6  16  10      745.15      513.90     65.44 o 
   7  16  10      200.62      136.06     66.26 o 
  -7  17  10        0.54       -5.23     50.51 o 
  -6  17  10       20.46       33.54     51.32 o 
  -5  17  10      397.32      318.97     55.51 o 
  -4  17  10     1076.11     1263.02     84.74 o 
  -3  17  10      678.23      671.35     66.90 o 
  -2  17  10      763.03     1018.22     72.94 o 
  -1  17  10      749.23      742.58     41.52 o 
   0  17  10     1519.24     1648.14    126.09 o 
   1  17  10     3075.74     3029.12    197.64 o 
   2  17  10     3423.81     3323.07    107.06 o 
   3  17  10     1316.48     1373.56     72.65 o 
   4  17  10       64.46       32.95     36.91 o 
   5  17  10       58.09       -7.15     40.39 o 
   6  17  10       21.76      103.80     50.68 o 
  -6  18  10     2166.85     2111.46    107.81 o 
  -5  18  10     1165.48     1127.37     82.30 o 
  -4  18  10      188.29      242.42     56.73 o 
  -3  18  10       14.55       62.60     51.67 o 
  -2  18  10      255.85      244.17     37.23 o 
  -1  18  10      432.36      458.80     55.51 o 
   0  18  10      332.82      292.51     37.96 o 
   1  18  10        1.29        2.79     68.47 o 
   2  18  10     1230.86     1189.90     55.75 o 
   3  18  10      852.21      824.21     64.11 o 
   4  18  10      681.96      570.28     56.61 o 
   5  18  10      406.00      389.23     62.94 o 
   6  18  10      297.90      272.18     63.18 o 
  -6  19  10        1.30      -42.25     42.25 o 
  -5  19  10        0.51      -29.29     29.29 o 
  -4  19  10      150.25       69.22     43.88 o 
  -3  19  10       30.33      -39.46     39.46 o 
  -2  19  10      122.91       87.99     49.00 o 
  -1  19  10        0.60       47.48     48.76 o 
   0  19  10      201.48      233.93     83.11 o 
   1  19  10      468.93      615.22     46.98 o 
   2  19  10      693.40      705.61     92.15 o 
   3  19  10      149.28      203.54     47.72 o 
   4  19  10       73.34       81.49     48.24 o 
   5  19  10      114.75      176.69     50.51 o 
  -5  20  10       18.08      -19.53     43.82 o 
  -4  20  10       28.95      -35.34     35.34 o 
  -3  20  10        6.65       50.04     42.89 o 
  -2  20  10       97.99      108.05     49.00 o 
  -1  20  10        5.53       43.36     51.49 o 
   0  20  10       44.50       46.61     52.08 o 
   1  20  10       99.17      214.32     42.78 o 
   2  20  10       10.82      104.92     35.91 o 
   3  20  10      171.46      194.41     54.87 o 
   4  20  10      159.42      228.41     56.61 o 
   5  20  10      354.05      362.79     57.71 o 
  -3  21  10       69.85      157.45     53.35 o 
  -2  21  10      114.56      274.56     69.05 o 
  -1  21  10      531.80      540.00     78.99 o 
   0  21  10      924.93     1073.55     86.72 o 
   1  21  10      434.63      464.50     73.00 o 
   2  21  10     1380.44     1111.12     57.29 o 
   3  21  10      861.49      763.30     65.91 o 
   4  21  10      100.49      218.53     61.84 o 
  -3  22  10      302.70      284.97     65.15 o 
  -2  22  10      175.91      267.94     63.87 o 
  -1  22  10        0.32       -5.93     54.34 o 
   0  22  10       10.71       98.75     61.84 o 
   1  22  10       10.51        6.10     72.24 o 
   2  22  10        1.59      -56.84     56.84 o 
 -10   1  11        6.59      -44.00     44.00 o 
  -9   1  11      115.35      202.99     45.85 o 
  -8   1  11      712.20      694.58     54.57 o 
  -7   1  11     2622.22     2660.27     88.08 o 
  -6   1  11     1757.16     1932.70     64.01 o 
  -5   1  11      185.58      195.68     49.08 o 
  -4   1  11       37.77      -19.95     19.95 o 
  -3   1  11     1791.23     1857.87     57.74 o 
  -2   1  11     4495.03     4396.65     99.07 o 
  -1   1  11     6013.31     6127.65    127.54 o 
   0   1  11     3212.39     3221.43     82.01 o 
   1   1  11      551.32      535.90     28.89 o 
   2   1  11     2954.42     2888.23     69.46 o 
   3   1  11     1175.96     1048.82     42.23 o 
   4   1  11     1431.89     1450.40     46.87 o 
   5   1  11     1794.82     1574.68     62.48 o 
   6   1  11      654.95      595.34     93.86 o 
   7   1  11     1077.85     1119.60    115.20 o 
   8   1  11      491.11      426.53     36.45 o 
   9   1  11      615.35      581.78     67.91 o 
 -10   2  11     3432.85     3454.50    108.03 o 
  -9   2  11     4398.18     4660.41    193.83 o 
  -8   2  11     2128.17     2344.46    115.40 o 
  -7   2  11      122.86      120.05     35.87 o 
  -6   2  11        7.60       33.86     27.61 o 
  -5   2  11     1513.21     1353.45     52.21 o 
  -4   2  11        4.11       70.33     31.12 o 
  -3   2  11     1055.59     1073.73     44.12 o 
  -2   2  11      418.91      320.95     28.61 o 
  -1   2  11     1816.98     1796.49     52.57 o 
   0   2  11     6638.74     6705.98    163.70 o 
   1   2  11     4922.67     5158.16    108.77 o 
   2   2  11      134.66      177.39     23.93 o 
   3   2  11      718.11      665.62     61.08 o 
   4   2  11     1112.65     1021.44     70.53 o 
   5   2  11     1688.91     1776.50     56.48 o 
   6   2  11     1185.08     1117.99     66.66 o 
   7   2  11     2178.50     2100.47     63.87 o 
   8   2  11      644.09      717.65     42.77 o 
   9   2  11       23.99      -15.29     42.25 o 
 -10   3  11      176.46       11.68     86.22 o 
  -9   3  11       51.59     -153.48    291.85 o 
  -8   3  11     1016.53     1001.51     59.32 o 
  -7   3  11     1754.43     1955.37     69.51 o 
  -6   3  11     2748.61     2865.73    134.03 o 
  -5   3  11      998.32      968.22     84.71 o 
  -4   3  11      295.58      277.17     83.17 o 
  -3   3  11     5407.03     5666.74    212.34 o 
  -2   3  11     6065.59     6362.01    341.81 o 
  -1   3  11    11272.83    11629.80    270.73 o 
   0   3  11      982.06     1067.03     96.89 o 
   1   3  11     1764.08     1650.53     68.90 o 
   2   3  11       66.53       94.30     23.22 o 
   3   3  11       24.80        2.11     34.81 o 
   4   3  11     1720.97     1619.73     92.35 o 
   5   3  11     2960.77     2699.37    156.00 o 
   6   3  11     2674.44     2653.07     92.24 o 
   7   3  11     1614.95     1599.17     55.90 o 
   8   3  11      701.72      823.11    130.16 o 
   9   3  11     1091.99     1121.03     80.85 o 
 -10   4  11       34.30       78.17     56.90 o 
  -9   4  11        1.39      -79.04     79.04 o 
  -8   4  11      152.91      148.75    108.83 o 
  -7   4  11      656.22      783.44     50.71 o 
  -6   4  11      184.25      173.51     48.59 o 
  -5   4  11       11.69      -10.82     62.36 o 
  -4   4  11      962.22      874.14     56.03 o 
  -3   4  11      120.20       94.47     45.25 o 
  -2   4  11      107.32      174.61     73.49 o 
  -1   4  11     2418.29     2142.58     58.51 o 
   0   4  11      656.84      676.36     37.98 o 
   1   4  11       24.63       15.29     51.99 o 
   2   4  11       51.33        7.29     63.35 o 
   3   4  11       10.79       44.73     48.21 o 
   4   4  11     1135.43     1163.31     42.31 o 
   5   4  11     1944.73     1727.91     77.36 o 
   6   4  11      195.14      173.12     30.90 o 
   7   4  11      251.51      297.68     33.89 o 
   8   4  11       84.90       43.42     43.30 o 
   9   4  11       33.44      -36.62     36.62 o 
 -10   5  11       38.32      138.15     62.36 o 
  -9   5  11      329.23      440.43     63.96 o 
  -8   5  11      350.34      332.36     47.62 o 
  -7   5  11       96.21       25.80     32.29 o 
  -6   5  11      285.89      299.22     40.83 o 
  -5   5  11      241.76      176.54     83.43 o 
  -4   5  11      291.42      210.76     29.65 o 
  -3   5  11     1502.13     1379.17     49.61 o 
  -2   5  11     3186.86     3116.92    100.61 o 
  -1   5  11     3175.85     3388.81    349.65 o 
   0   5  11     4731.83     4865.11    105.41 o 
   1   5  11        4.33       19.50     23.36 o 
   2   5  11     3126.16     2907.03     70.97 o 
   3   5  11     8620.56     8030.81    219.43 o 
   4   5  11      153.72      255.82     70.91 o 
   5   5  11       36.68       20.09     35.89 o 
   6   5  11       17.69       -1.53     37.49 o 
   7   5  11      202.50      253.23     51.44 o 
   8   5  11     1444.45     1296.79     76.54 o 
   9   5  11      574.16      521.81     64.57 o 
 -10   6  11     2033.48     2089.67    114.09 o 
  -9   6  11     1725.41     1953.20    114.21 o 
  -8   6  11     1397.11     1463.13     67.96 o 
  -7   6  11     1019.65      876.76     50.80 o 
  -6   6  11       16.20       46.27     55.51 o 
  -5   6  11        4.79       -9.36     26.21 o 
  -4   6  11     1169.81     1182.78     49.39 o 
  -3   6  11      426.71      345.51     33.06 o 
  -2   6  11        1.82       30.45     25.40 o 
  -1   6  11      537.27      539.98     39.81 o 
   0   6  11     3596.00     3536.26     82.80 o 
   1   6  11     5414.18     5470.46    184.24 o 
   2   6  11     3012.62     3046.90    106.77 o 
   3   6  11      314.87      416.95     36.85 o 
   4   6  11       35.35       42.66     21.52 o 
   5   6  11     2717.45     2671.07     70.45 o 
   6   6  11     1407.85     1341.50     48.29 o 
   7   6  11     1844.05     1913.21     90.96 o 
   8   6  11      255.12      182.62     51.79 o 
   9   6  11       45.87       20.11     49.64 o 
  -9   7  11       53.59      132.81     70.27 o 
  -8   7  11      368.51      423.02    103.77 o 
  -7   7  11      375.91      538.74    129.09 o 
  -6   7  11      959.79      895.62     91.63 o 
  -5   7  11     3456.91     3475.97     89.04 o 
  -4   7  11     2936.01     3069.26     91.92 o 
  -3   7  11     2677.13     2639.79     97.70 o 
  -2   7  11     2690.92     2763.95     74.92 o 
  -1   7  11     2113.61     2078.28    174.04 o 
   0   7  11      200.71      158.39     56.93 o 
   1   7  11        8.04      -10.88     40.54 o 
   2   7  11       20.96       61.16     27.13 o 
   3   7  11      224.07      311.86     32.40 o 
   4   7  11      391.97      427.97     31.85 o 
   5   7  11     1463.14     1295.80     45.78 o 
   6   7  11     1613.84     1777.10     86.37 o 
   7   7  11     1595.42     1524.33     79.68 o 
   8   7  11      877.26      867.92     68.52 o 
   9   7  11      698.98      715.81     79.04 o 
  -9   8  11       76.08       -9.01     53.35 o 
  -8   8  11       18.13      -44.46     44.46 o 
  -7   8  11      329.43      271.94     85.67 o 
  -6   8  11      715.92      782.99     48.32 o 
  -5   8  11      256.29      304.10     38.20 o 
  -4   8  11     1254.92     1120.48     48.55 o 
  -3   8  11     1268.48     1159.24     48.40 o 
  -2   8  11     1150.55     1260.55    141.32 o 
  -1   8  11      570.89      443.62     86.34 o 
   0   8  11      931.71      729.50     34.52 o 
   1   8  11        2.35       52.14     58.32 o 
   2   8  11       52.87       56.35     23.34 o 
   3   8  11     2649.80     2474.10     99.79 o 
   4   8  11     1053.35     1056.20     40.92 o 
   5   8  11      276.52      253.41     42.37 o 
   6   8  11      210.07      237.83     45.33 o 
   7   8  11      229.31      177.50     48.65 o 
   8   8  11       47.71       94.16     51.49 o 
   9   8  11        3.20      -45.62     45.62 o 
  -9   9  11        3.65      -43.94     43.94 o 
  -8   9  11      382.50      364.59     69.63 o 
  -7   9  11        2.31      -46.96     46.96 o 
  -6   9  11       52.12      101.01     86.86 o 
  -5   9  11       10.38       32.56     29.29 o 
  -4   9  11       24.66       80.89     29.24 o 
  -3   9  11     1351.57     1281.52     50.56 o 
  -2   9  11     2567.35     2669.68    171.46 o 
  -1   9  11     1457.98     1433.00    101.62 o 
   0   9  11     2346.61     2170.17     86.89 o 
   1   9  11       12.67       26.10     21.56 o 
   2   9  11     1442.22     1445.10     75.44 o 
   3   9  11     3250.56     2965.09     73.61 o 
   4   9  11     1505.32     1311.71     45.96 o 
   5   9  11       46.76      -25.51     29.18 o 
   6   9  11      609.83      535.47     53.99 o 
   7   9  11       78.81       41.56     43.53 o 
   8   9  11      941.71      903.60     72.83 o 
   9   9  11      281.24       81.31     50.10 o 
  -9  10  11      741.34      709.89     76.31 o 
  -8  10  11      263.53       73.46     58.41 o 
  -7  10  11      159.48      247.59     72.77 o 
  -6  10  11      516.61      337.02     70.38 o 
  -5  10  11      472.39      384.50    104.33 o 
  -4  10  11      179.03      165.41     32.24 o 
  -3  10  11      508.94      604.12     36.98 o 
  -2  10  11      190.47      180.36     46.93 o 
  -1  10  11       19.44       -0.77     20.02 o 
   0  10  11      373.28      393.80     30.41 o 
   1  10  11     1601.94     1477.99     46.31 o 
   2  10  11     1766.81     1700.00     54.24 o 
   3  10  11      491.21      560.62     34.96 o 
   4  10  11      132.22      128.68     43.65 o 
   5  10  11      375.62      352.39     47.14 o 
   6  10  11     1313.84     1379.32     76.31 o 
   7  10  11     1290.34     1139.05     75.85 o 
   8  10  11      123.77       56.78     51.73 o 
  -9  11  11       26.40      -53.94     53.94 o 
  -8  11  11      422.49      428.58     80.96 o 
  -7  11  11      258.93       49.64     52.19 o 
  -6  11  11     1155.19     1008.45     85.84 o 
  -5  11  11     4290.65     4574.13    110.93 o 
  -4  11  11     3396.04     3802.97     95.63 o 
  -3  11  11     1108.72     1114.57     49.46 o 
  -2  11  11      353.23      385.34     29.24 o 
  -1  11  11      137.02      176.68     26.72 o 
   0  11  11      738.63      795.81     49.95 o 
   1  11  11     2040.09     1919.81     53.00 o 
   2  11  11      128.16       39.52     49.46 o 
   3  11  11     1619.39     1146.08     63.64 o 
   4  11  11     1194.09     1146.72     71.26 o 
   5  11  11      563.01      627.59     60.45 o 
   6  11  11     1102.20      957.60     65.79 o 
   7  11  11     1412.45     1557.57     87.53 o 
   8  11  11     1121.18      733.48     74.05 o 
  -8  12  11       57.54       93.52     59.92 o 
  -7  12  11      405.91      355.41     63.24 o 
  -6  12  11     1069.20     1164.16     92.41 o 
  -5  12  11      948.29     1107.69    152.33 o 
  -4  12  11      288.47      319.84     37.64 o 
  -3  12  11     1301.72     1405.26     53.37 o 
  -2  12  11     1519.22     1385.13    115.78 o 
  -1  12  11     1624.10     1592.15     51.81 o 
   0  12  11      301.93      257.34     71.26 o 
   1  12  11      210.21      203.85     34.53 o 
   2  12  11     2377.73     2408.52     65.01 o 
   3  12  11     2289.70     2214.98     93.17 o 
   4  12  11     2210.21     2197.95     92.53 o 
   5  12  11      986.25      964.45     64.92 o 
   6  12  11       34.95       62.48     45.68 o 
   7  12  11       83.68       91.77     46.50 o 
   8  12  11      323.16      197.78     64.28 o 
  -8  13  11       18.19        0.00     50.56 o 
  -7  13  11       17.24      -47.19     47.19 o 
  -6  13  11        4.61      -39.87     39.87 o 
  -5  13  11      744.99      537.03     75.61 o 
  -4  13  11      361.41      427.97     51.90 o 
  -3  13  11      202.89      215.76     44.90 o 
  -2  13  11     1599.86     1598.17    137.89 o 
  -1  13  11      771.86      888.87     43.83 o 
   0  13  11       64.00       18.53     80.73 o 
   1  13  11      596.23      651.48     80.68 o 
   2  13  11     1378.96     1420.99     72.59 o 
   3  13  11     1320.66     1123.65     64.51 o 
   4  13  11       34.87       88.81     40.34 o 
   5  13  11       84.20      120.83     42.72 o 
   6  13  11       51.37      -36.85     36.85 o 
   7  13  11       14.94      -42.54     42.54 o 
  -8  14  11      606.61      563.71     72.07 o 
  -7  14  11       51.03      -27.32     47.78 o 
  -6  14  11       15.21      275.26     62.19 o 
  -5  14  11      338.95      626.13     77.59 o 
  -4  14  11      127.22      361.45     67.94 o 
  -3  14  11        9.22       16.05     25.82 o 
  -2  14  11       48.08      107.28     30.16 o 
  -1  14  11      635.53      688.00     69.25 o 
   0  14  11      680.95      772.72     34.75 o 
   1  14  11      116.49      218.20    128.97 o 
   2  14  11      869.32     1020.02     67.65 o 
   3  14  11      800.94      727.90     56.78 o 
   4  14  11      226.12      162.16     46.03 o 
   5  14  11      192.99      109.96     43.59 o 
   6  14  11      334.65      461.30     61.38 o 
   7  14  11       14.00      -25.46     44.99 o 
  -7  15  11       38.76      -47.14     47.14 o 
  -6  15  11      520.59      657.81     69.86 o 
  -5  15  11     3846.96     3746.57    149.31 o 
  -4  15  11     3926.23     4064.26    153.85 o 
  -3  15  11     1326.65     1271.35     73.46 o 
  -2  15  11     1390.00     1377.33     53.03 o 
  -1  15  11      568.37      570.96     38.68 o 
   0  15  11      569.09      572.02     31.02 o 
   1  15  11     1514.69     1574.36     81.11 o 
   2  15  11      127.26      165.76     42.66 o 
   3  15  11      305.72      207.26     46.61 o 
   4  15  11      278.76      293.80     48.65 o 
   5  15  11     1235.22     1123.01     74.10 o 
   6  15  11     2079.02     1882.59     93.46 o 
   7  15  11     1239.57     1153.81     87.24 o 
  -7  16  11      373.37      336.75     68.81 o 
  -6  16  11     1635.98     1631.79     94.27 o 
  -5  16  11     1044.68      923.01     82.47 o 
  -4  16  11       58.81      250.50     60.45 o 
  -3  16  11     1821.26     1859.86     96.02 o 
  -2  16  11     1931.05     1931.91     88.58 o 
  -1  16  11      629.60      713.22     38.09 o 
   0  16  11      272.89      309.32     38.85 o 
   1  16  11      993.20      933.11     49.67 o 
   2  16  11     2732.59     2740.97    108.28 o 
   3  16  11     2847.87     2380.39     98.57 o 
   4  16  11     1191.48     1138.35     76.54 o 
   5  16  11      170.48      115.60     47.89 o 
   6  16  11      206.44      105.90     45.45 o 
  -6  17  11       29.28      -45.74     45.74 o 
  -5  17  11     1015.20      813.63     71.60 o 
  -4  17  11      345.99      190.87     55.56 o 
  -3  17  11        3.41      -44.29     44.29 o 
  -2  17  11      247.69      610.27     68.41 o 
  -1  17  11      302.37      327.42     38.56 o 
   0  17  11       21.58      102.13     30.10 o 
   1  17  11      471.14      404.36     80.64 o 
   2  17  11       33.71      137.46     44.58 o 
   3  17  11      235.56      254.80     48.01 o 
   4  17  11        0.27       41.50     41.15 o 
   5  17  11       39.23        6.39     43.42 o 
   6  17  11        3.72       10.98     49.75 o 
  -6  18  11       23.30      -51.67     51.67 o 
  -5  18  11        0.27      -37.55     37.55 o 
  -4  18  11        2.18      -19.94     50.04 o 
  -3  18  11        6.33      -38.30     38.30 o 
  -2  18  11       86.44      -41.67     41.67 o 
  -1  18  11      220.46      203.77     49.87 o 
   0  18  11      179.86      249.70     58.79 o 
   1  18  11       40.50       83.50     33.83 o 
   2  18  11       41.92      111.94     42.95 o 
   3  18  11      382.01      473.22     52.66 o 
   4  18  11      464.26      412.42     55.21 o 
   5  18  11      499.40      623.58     72.48 o 
  -5  19  11      804.26      729.94     77.94 o 
  -4  19  11     1250.09     1252.79     83.34 o 
  -3  19  11     1153.22     1174.44     86.02 o 
  -2  19  11      972.06     1007.06     77.18 o 
  -1  19  11      291.60      304.32     60.39 o 
   0  19  11       15.60      -92.57    108.98 o 
   1  19  11        2.58       64.73    116.85 o 
   2  19  11      728.43      497.11     63.24 o 
   3  19  11       99.53      143.27     52.48 o 
   4  19  11      113.27      180.17     53.65 o 
  -4  20  11        0.84      -27.20     27.20 o 
  -3  20  11       87.70      138.15     55.16 o 
  -2  20  11      848.95     1040.07     81.89 o 
  -1  20  11     1253.28     1302.19     94.45 o 
   0  20  11      770.07     1032.45     90.73 o 
   1  20  11      724.10      779.17     68.41 o 
   2  20  11      805.10      936.09     69.16 o 
   3  20  11      503.29      408.88     55.56 o 
  -3  21  11       61.99      -21.85     50.97 o 
  -2  21  11       24.50       18.95     56.90 o 
  -1  21  11        4.08       25.51     59.86 o 
   0  21  11        3.52      214.99     72.71 o 
   1  21  11      181.95       30.75     67.13 o 
   2  21  11        3.15      193.02     53.41 o 
  -9   0  12     1883.92     2301.64    125.54 o 
  -8   0  12       93.29      127.34     64.86 o 
  -7   0  12      385.14      497.16     66.84 o 
  -6   0  12     4129.99     4229.50    151.52 o 
  -5   0  12     7381.75     7930.39    236.03 o 
  -4   0  12     1663.70     1598.08     76.54 o 
  -3   0  12     1962.72     1900.43     83.58 o 
  -2   0  12     1188.91     1383.04     74.34 o 
  -1   0  12     1803.69     1866.43     81.89 o 
   0   0  12     5837.13     6006.77    179.48 o 
   1   0  12     2711.90     2602.70     93.75 o 
   2   0  12      875.07      890.18     54.87 o 
   3   0  12      249.10      307.57     40.16 o 
   4   0  12      656.57      652.35     56.49 o 
   5   0  12     2474.63     2521.27    101.48 o 
   6   0  12     2652.72     2494.54     98.92 o 
   7   0  12      719.11      762.54     60.56 o 
   8   0  12        2.55       40.86     43.18 o 
   9   0  12      169.09      136.53     49.69 o 
  -9   1  12      351.65      418.77     54.51 o 
  -8   1  12     1489.18     1432.15     66.59 o 
  -7   1  12     1599.11     1671.19     64.37 o 
  -6   1  12     1733.76     1653.32     59.89 o 
  -5   1  12       44.65       28.06     53.47 o 
  -4   1  12      177.39      128.51     35.74 o 
  -3   1  12        1.24        5.33     50.88 o 
  -2   1  12      832.94      919.43     65.21 o 
  -1   1  12      734.70      739.67     37.79 o 
   0   1  12        7.14      -10.18     45.39 o 
   1   1  12     3219.01     3269.40     77.43 o 
   2   1  12     4017.44     4355.06     97.69 o 
   3   1  12     5684.12     5592.53    131.90 o 
   4   1  12     3836.33     3656.77     86.26 o 
   5   1  12     4221.42     4011.70     93.25 o 
   6   1  12     1891.97     1841.04     65.56 o 
   7   1  12       10.05       25.00     27.35 o 
   8   1  12       93.95       80.01     72.85 o 
   9   1  12       63.83       98.22     51.84 o 
  -9   2  12       40.40      -69.62    230.74 o 
  -8   2  12       19.23      -12.07     33.27 o 
  -7   2  12        8.03       89.36     32.49 o 
  -6   2  12       14.10      -23.51     25.58 o 
  -5   2  12       11.12      -20.04     20.04 o 
  -4   2  12       75.93      -13.13     69.83 o 
  -3   2  12       27.05      -52.88     59.92 o 
  -2   2  12      226.88      225.96     30.55 o 
  -1   2  12     1684.38     1621.31    108.13 o 
   0   2  12      437.74      447.42     53.15 o 
   1   2  12        4.75       23.23     19.83 o 
   2   2  12      828.06      735.76     48.07 o 
   3   2  12        3.04      -20.26     20.26 o 
   4   2  12      359.26      284.19     31.81 o 
   5   2  12       75.05      108.05     28.68 o 
   6   2  12       45.97      112.18     31.60 o 
   7   2  12      303.09      320.80     36.78 o 
   8   2  12      221.40      238.28     39.85 o 
   9   2  12       17.52       38.24     48.07 o 
  -9   3  12      463.15      482.07     55.18 o 
  -8   3  12      569.93      613.36     52.58 o 
  -7   3  12      514.02      527.38     57.45 o 
  -6   3  12      878.25      754.05     44.84 o 
  -5   3  12      335.31      362.79    116.47 o 
  -4   3  12       27.65      140.70     75.15 o 
  -3   3  12       17.84       25.87     27.23 o 
  -2   3  12      189.73      156.58    100.37 o 
  -1   3  12      861.44      923.42     40.84 o 
   0   3  12      476.61      433.76     58.99 o 
   1   3  12        8.21        5.94     18.48 o 
   2   3  12     3512.88     3148.80    318.97 o 
   3   3  12     8231.59     7999.67    197.67 o 
   4   3  12     3560.14     3471.57     83.62 o 
   5   3  12     1670.29     1393.15     71.26 o 
   6   3  12        0.10      -53.62     53.62 o 
   7   3  12       50.44       61.53     29.96 o 
   8   3  12      184.82      204.88     56.03 o 
   9   3  12       41.93      -46.15     46.15 o 
  -9   4  12     1048.46     1151.49    142.74 o 
  -8   4  12      133.83      131.63     43.29 o 
  -7   4  12      598.17      597.91     89.59 o 
  -6   4  12     2010.80     2018.47    121.79 o 
  -5   4  12     4613.50     5124.07    120.09 o 
  -4   4  12     4584.35     4621.13    108.00 o 
  -3   4  12      476.45      554.47     36.71 o 
  -2   4  12       20.35       14.69     24.35 o 
  -1   4  12      513.84      523.46     35.50 o 
   0   4  12     2228.99     2326.16     62.62 o 
   1   4  12     3319.51     3300.79     93.57 o 
   2   4  12     1888.83     1768.21     52.47 o 
   3   4  12        1.32       -6.37     26.97 o 
   4   4  12       25.85       29.57     23.70 o 
   5   4  12      779.39      702.46     38.69 o 
   6   4  12      571.52      502.21     40.33 o 
   7   4  12       61.01      134.81     49.34 o 
   8   4  12       13.63      -32.84     32.84 o 
   9   4  12      215.21      306.99     54.87 o 
  -9   5  12      360.23      411.61    118.77 o 
  -8   5  12     1339.42     1436.08     87.97 o 
  -7   5  12     1601.52     1665.77    103.57 o 
  -6   5  12      255.74      250.92     35.67 o 
  -5   5  12       34.04      164.29     54.78 o 
  -4   5  12     1602.50     1582.33     65.41 o 
  -3   5  12      860.81      856.93     56.38 o 
  -2   5  12      161.87      136.81     30.14 o 
  -1   5  12       31.51       22.07     30.19 o 
   0   5  12     1536.67     1528.85     51.73 o 
   1   5  12     2185.29     2420.20     65.62 o 
   2   5  12      144.38       89.28     28.22 o 
   3   5  12     1968.90     1942.89    117.29 o 
   4   5  12     3705.97     3479.03    115.46 o 
   5   5  12     5451.98     5306.60    116.85 o 
   6   5  12     1977.71     1938.98     60.08 o 
   7   5  12      460.29      342.80     52.08 o 
   8   5  12       13.58       64.69     43.01 o 
   9   5  12      104.69       48.30     47.37 o 
  -9   6  12       34.50      124.03     67.19 o 
  -8   6  12      168.14      150.17     67.91 o 
  -7   6  12      159.22      233.85     41.47 o 
  -6   6  12      106.40      143.95     33.67 o 
  -5   6  12        0.96      -17.40     90.49 o 
  -4   6  12      214.91      303.32     35.82 o 
  -3   6  12     1042.15      943.11     44.14 o 
  -2   6  12     1260.42     1267.87     48.68 o 
  -1   6  12     2799.39     2742.50    115.43 o 
   0   6  12      633.73      564.42     35.48 o 
   1   6  12       67.05       16.78     45.42 o 
   2   6  12       46.33       65.14     31.09 o 
   3   6  12     1158.88     1099.80    102.35 o 
   4   6  12      144.56      131.08     24.89 o 
   5   6  12       17.67      -15.13     46.93 o 
   6   6  12      416.99      314.39     61.55 o 
   7   6  12     1308.42     1331.14     82.94 o 
   8   6  12      242.51      146.06     45.92 o 
  -9   7  12        1.73      191.27     71.14 o 
  -8   7  12      295.35      322.64     49.14 o 
  -7   7  12      151.06      136.40     52.83 o 
  -6   7  12      847.24      860.70     48.76 o 
  -5   7  12      111.44       84.81     30.63 o 
  -4   7  12       43.59       -5.37     23.31 o 
  -3   7  12       42.28       44.73     26.50 o 
  -2   7  12        5.06       23.39     22.85 o 
  -1   7  12      538.70      565.74     79.60 o 
   0   7  12     3552.72     3764.17     88.63 o 
   1   7  12      143.33       95.88     70.30 o 
   2   7  12     3860.24     3846.90    111.42 o 
   3   7  12     4055.06     3910.65     91.70 o 
   4   7  12     1856.29     1780.89     54.45 o 
   5   7  12      120.01      107.65     26.05 o 
   6   7  12      251.31      254.05     46.09 o 
   7   7  12       30.92      -38.65     38.65 o 
   8   7  12      281.14      206.79     55.91 o 
  -9   8  12      137.09      -53.30     53.30 o 
  -8   8  12        7.91       36.03     66.08 o 
  -7   8  12      105.46      129.68     73.09 o 
  -6   8  12      548.09      443.14     44.15 o 
  -5   8  12     3309.58     3422.08     91.81 o 
  -4   8  12     4526.26     4871.21    114.21 o 
  -3   8  12     1978.51     2044.52     65.21 o 
  -2   8  12      980.99     1084.78     80.00 o 
  -1   8  12      112.57      174.09     27.63 o 
   0   8  12      520.91      582.89     37.55 o 
   1   8  12     1272.18     1260.19     78.61 o 
   2   8  12     2313.24     2365.02    126.94 o 
   3   8  12      138.20      257.94     86.80 o 
   4   8  12      485.97      515.39     42.28 o 
   5   8  12       84.99       35.57     38.94 o 
   6   8  12       40.13      -40.92     40.92 o 
   7   8  12        0.83      -33.42     33.42 o 
   8   8  12      176.47      109.09     49.23 o 
  -8   9  12      447.76      506.99     80.56 o 
  -7   9  12      225.28       93.57     61.43 o 
  -6   9  12     1121.11     1026.90     90.09 o 
  -5   9  12     3470.87     3496.65     94.93 o 
  -4   9  12     1656.36     1723.77     79.92 o 
  -3   9  12       19.46       85.20     31.58 o 
  -2   9  12       58.11       22.99     23.96 o 
  -1   9  12        4.32       -9.70     26.71 o 
   0   9  12      955.54      997.28     97.70 o 
   1   9  12     1671.72     1769.08    122.46 o 
   2   9  12     2816.92     2775.55     73.02 o 
   3   9  12     5069.38     4895.08    228.97 o 
   4   9  12     2788.75     2768.90     72.27 o 
   5   9  12     1740.80     1541.88     81.31 o 
   6   9  12     1046.10     1065.93     74.39 o 
   7   9  12     1527.38     1490.56     86.13 o 
   8   9  12      281.38      387.61     63.99 o 
  -8  10  12      130.02       86.37     62.89 o 
  -7  10  12      396.28      487.57     82.82 o 
  -6  10  12       30.07      -78.61     78.61 o 
  -5  10  12       49.40       23.63     46.67 o 
  -4  10  12      164.70      142.56     33.08 o 
  -3  10  12     1700.11     1825.92     61.78 o 
  -2  10  12     1114.74     1155.39     52.77 o 
  -1  10  12     2824.76     2864.13     98.43 o 
   0  10  12     1544.76     1542.50     52.55 o 
   1  10  12      112.12      134.24     65.18 o 
   2  10  12      170.66      139.33     34.99 o 
   3  10  12      344.34      376.92     58.61 o 
   4  10  12      380.95      402.19     57.19 o 
   5  10  12       57.10       81.43     41.15 o 
   6  10  12       99.24       45.57     40.39 o 
   7  10  12     1266.43     1104.18     76.66 o 
   8  10  12     1405.77     1245.58     82.18 o 
  -8  11  12       54.26       32.32     58.64 o 
  -7  11  12        8.60      -53.65     53.65 o 
  -6  11  12      442.72      290.49     64.63 o 
  -5  11  12       15.60       18.55     32.71 o 
  -4  11  12       43.35       65.79     34.94 o 
  -3  11  12      113.28      140.82     30.94 o 
  -2  11  12        9.68       18.95     23.12 o 
  -1  11  12      228.30      238.90     30.85 o 
   0  11  12      658.55      691.09     38.46 o 
   1  11  12       11.17      -11.97     55.27 o 
   2  11  12     1018.21      853.08     66.84 o 
   3  11  12     1800.00     1785.76     83.52 o 
   4  11  12      709.08      605.09     54.63 o 
   5  11  12        9.63       34.47     40.22 o 
   6  11  12      164.00       41.03     41.27 o 
   7  11  12      105.62       66.14     50.33 o 
  -8  12  12        1.35       -2.27     54.98 o 
  -7  12  12      133.75      -38.07     38.07 o 
  -6  12  12      810.22      982.35     86.25 o 
  -5  12  12     1703.66     1728.42     67.84 o 
  -4  12  12     2267.34     2350.17     74.71 o 
  -3  12  12     3614.07     3713.60    221.73 o 
  -2  12  12     2748.13     2650.35     80.73 o 
  -1  12  12      412.67      516.56     53.73 o 
   0  12  12      484.48      434.13     45.74 o 
   1  12  12      427.57      369.25     32.42 o 
   2  12  12      251.06      164.83     79.77 o 
   3  12  12       10.72       26.04     36.96 o 
   4  12  12      407.34      377.44     55.85 o 
   5  12  12      643.61      401.15     56.49 o 
   6  12  12      139.59       41.38     39.64 o 
   7  12  12        4.91       26.44     50.33 o 
  -7  13  12       34.33      189.42     65.79 o 
  -6  13  12      395.58      413.76     73.81 o 
  -5  13  12     1958.78     2202.60    114.85 o 
  -4  13  12     1444.09     1416.50     59.45 o 
  -3  13  12      210.76      215.80     35.10 o 
  -2  13  12      199.80      252.90     34.89 o 
  -1  13  12     1005.37      847.73     41.80 o 
   0  13  12      499.32      499.22     34.90 o 
   1  13  12      745.72      769.93     45.16 o 
   2  13  12     2352.50     2167.78     92.30 o 
   3  13  12     3146.25     3068.13    118.74 o 
   4  13  12     2001.33     1545.02     79.04 o 
   5  13  12      718.66      507.28     60.50 o 
   6  13  12      959.13     1213.04     78.64 o 
   7  13  12      599.60      609.51     71.43 o 
  -7  14  12       66.05      -45.74     45.74 o 
  -6  14  12      113.47       57.19     56.32 o 
  -5  14  12       78.95      298.45     65.50 o 
  -4  14  12      380.61      507.16     67.01 o 
  -3  14  12     2367.97     2492.36     75.99 o 
  -2  14  12     2383.01     2493.93     72.82 o 
  -1  14  12     1539.95     1614.62     99.44 o 
   0  14  12      553.38      498.11     30.44 o 
   1  14  12      594.77      592.77     59.40 o 
   2  14  12       65.89       -5.11     36.96 o 
   3  14  12      323.17      336.46     55.27 o 
   4  14  12       25.92      119.44     46.55 o 
   5  14  12        8.68       13.89     42.25 o 
   6  14  12      181.93      213.07     54.34 o 
  -6  15  12       17.86      -55.97     55.97 o 
  -5  15  12      667.41      728.95     80.38 o 
  -4  15  12      279.00      175.99     58.82 o 
  -3  15  12       10.40       48.32     82.56 o 
  -2  15  12      475.48      542.76     41.36 o 
  -1  15  12      573.43      534.26     41.57 o 
   0  15  12       80.78       71.39     76.20 o 
   1  15  12        6.62       91.48     44.58 o 
   2  15  12       15.31       12.55     37.37 o 
   3  15  12        0.41       -4.24     36.73 o 
   4  15  12       23.39       10.87     40.16 o 
   5  15  12      228.58      150.94     48.71 o 
   6  15  12        1.45      -34.64     34.64 o 
  -6  16  12      367.90      239.57     75.09 o 
  -5  16  12      263.78      -10.98     59.28 o 
  -4  16  12      847.29     1074.88     88.40 o 
  -3  16  12      748.58      780.56     72.42 o 
  -2  16  12      242.21      298.87     96.13 o 
  -1  16  12      401.01      578.39     36.81 o 
   0  16  12      512.91      467.81     86.48 o 
   1  16  12       66.84      116.42     50.10 o 
   2  16  12        1.48      -12.90     35.98 o 
   3  16  12        6.32       21.97     43.53 o 
   4  16  12       23.67       39.23     45.33 o 
   5  16  12        0.02       82.82     48.30 o 
  -5  17  12      601.71      599.46     78.40 o 
  -4  17  12      553.88      287.52     65.79 o 
  -3  17  12      118.43      390.69     71.66 o 
  -2  17  12       51.31      258.17     60.79 o 
  -1  17  12      493.99      533.88    129.09 o 
   0  17  12     1556.79     1620.30     63.93 o 
   1  17  12      481.56      551.51     59.11 o 
   2  17  12      205.70      234.57     51.84 o 
   3  17  12       75.11       57.25     43.53 o 
   4  17  12      279.34      185.29     53.47 o 
   5  17  12      646.78      670.01     68.52 o 
  -4  18  12      737.26      616.37     82.82 o 
  -3  18  12     1275.75     1409.37     89.39 o 
  -1  18  12      993.22     1281.56     88.63 o 
   0  18  12      478.47      651.16    181.71 o 
   1  18  12      193.81      214.58     54.92 o 
   2  18  12      103.51       37.37     46.03 o 
   3  18  12       13.15       83.46     44.35 o 
   4  18  12       14.66       26.62     41.67 o 
  -2  19  12      267.88      179.88     58.88 o 
  -1  19  12      657.61      596.55     72.07 o 
   0  19  12      149.99       43.85     80.99 o 
   1  19  12      285.55      211.50     59.75 o 
   2  19  12      267.89      156.05     51.38 o 
   3  19  12        9.42       54.75     47.43 o 
  -2  20  12      763.69      710.76     72.24 o 
  -1  20  12      308.84      392.55     72.24 o 
   0  20  12        8.73       64.63     61.67 o 
   1  20  12      565.01      587.25     64.57 o 
   2  20  12       24.35      173.78     61.26 o 
  -9   1  13        0.04       -7.53     60.88 o 
  -8   1  13       42.58       95.66     51.84 o 
  -7   1  13       21.80       36.50     37.97 o 
  -6   1  13       72.81      206.68     43.59 o 
  -5   1  13      708.36      586.09     42.72 o 
  -4   1  13     1292.15     1527.59     60.80 o 
  -3   1  13     2903.81     3199.11     88.55 o 
  -2   1  13     2211.19     2197.03    115.05 o 
  -1   1  13      925.18      891.17     44.15 o 
   0   1  13       54.39       44.20     23.34 o 
   1   1  13      422.20      445.95     87.12 o 
   2   1  13     5647.12     5110.81    112.06 o 
   3   1  13     3322.72     3189.88     79.48 o 
   4   1  13     1436.46     1194.59    100.05 o 
   5   1  13      791.21      838.66     44.62 o 
   6   1  13       21.37       85.41     43.91 o 
   7   1  13      765.38      911.13    128.50 o 
   8   1  13      382.83      423.17     42.34 o 
  -9   2  13       32.95       49.00     50.12 o 
  -8   2  13       99.09      122.49     43.96 o 
  -7   2  13     1434.61     1233.74     59.46 o 
  -6   2  13     4009.86     4331.52    111.77 o 
  -5   2  13     4483.22     4660.94    177.97 o 
  -4   2  13     5958.30     6189.54    137.94 o 
  -3   2  13     1828.59     2001.79     65.54 o 
  -2   2  13       23.13       -6.74     32.72 o 
  -1   2  13      120.30      123.09     54.60 o 
   0   2  13       89.50      129.82     50.97 o 
   1   2  13     1547.47     1417.98     48.97 o 
   2   2  13      588.84      652.72     68.90 o 
   3   2  13     1397.18     1417.94     49.28 o 
   4   2  13     1366.27     1318.03     50.77 o 
   5   2  13     4880.38     4685.44    109.09 o 
   6   2  13     3092.55     3110.08     83.90 o 
   7   2  13      460.94      487.05     68.99 o 
   8   2  13       50.61      143.39     48.27 o 
  -9   3  13      116.28      199.05     53.10 o 
  -8   3  13      617.50      675.69    137.46 o 
  -7   3  13       33.17      108.45     36.02 o 
  -6   3  13      480.10      456.85     40.92 o 
  -5   3  13     1703.03     1716.73     63.70 o 
  -4   3  13     1207.24     1160.43    137.40 o 
  -3   3  13     2125.63     2112.24     94.21 o 
  -2   3  13     1093.23     1160.06     48.40 o 
  -1   3  13     1232.20     1338.29     49.54 o 
   0   3  13     4658.27     4506.64    102.16 o 
   1   3  13     2351.93     2298.82     63.26 o 
   2   3  13       27.46       44.19     23.17 o 
   3   3  13      576.18      517.98     35.64 o 
   4   3  13     1509.24     1474.97     51.77 o 
   5   3  13     1020.14      839.71     43.24 o 
   6   3  13        0.36       24.36    109.27 o 
   7   3  13     1817.58     1663.10     61.79 o 
   8   3  13      920.95     1123.24     76.72 o 
  -8   4  13      275.83      184.25     46.26 o 
  -7   4  13      700.43      752.73     52.91 o 
  -6   4  13        4.20      -18.68     42.92 o 
  -5   4  13      528.74      529.30     42.34 o 
  -4   4  13        3.89      -65.12     65.12 o 
  -3   4  13      475.89      502.18     37.69 o 
  -2   4  13       78.05       22.79     79.33 o 
  -1   4  13        1.15      -62.50     70.09 o 
   0   4  13        0.53       64.53     47.63 o 
   1   4  13     1262.23     1274.06     47.95 o 
   2   4  13      228.28      243.04     29.34 o 
   3   4  13        0.92      -22.13     22.13 o 
   4   4  13        0.30      -20.52     20.52 o 
   5   4  13        0.34      -28.12     28.25 o 
   6   4  13       87.62      192.25     33.22 o 
   7   4  13      221.93      255.32     51.96 o 
   8   4  13       28.74      -28.36     43.82 o 
  -8   5  13       26.04      -12.79     65.73 o 
  -7   5  13       91.98      154.46     48.68 o 
  -6   5  13       91.35       66.54     34.94 o 
  -5   5  13       39.82       48.00     66.84 o 
  -4   5  13     1460.59     1514.79     57.04 o 
  -3   5  13     2420.82     2674.95     75.95 o 
  -2   5  13     1155.91     1204.95     51.76 o 
  -1   5  13        1.44       21.30     68.38 o 
   0   5  13       36.07       35.57     27.78 o 
   1   5  13       16.81      -15.61     68.90 o 
   2   5  13     2255.45     2041.94     89.45 o 
   3   5  13     2646.10     2597.74     71.41 o 
   4   5  13     2590.99     2463.83     70.09 o 
   5   5  13      303.40      309.75    109.15 o 
   6   5  13        7.95      -54.08     54.08 o 
   7   5  13       72.17      232.83     61.26 o 
   8   5  13      129.30      167.97     53.70 o 
  -8   6  13       32.30      104.37     47.76 o 
  -7   6  13      393.38      430.53     50.43 o 
  -6   6  13     2419.33     2491.49     81.51 o 
  -5   6  13     6757.01     6975.69    438.78 o 
  -4   6  13     5346.57     5758.05    131.88 o 
  -3   6  13     3140.47     3237.51     87.10 o 
  -2   6  13      459.99      570.04     74.74 o 
  -1   6  13      646.85      544.64     36.90 o 
   0   6  13      629.54      719.34     64.14 o 
   1   6  13        6.01      -24.72     25.63 o 
   2   6  13      589.83      571.17    106.97 o 
   3   6  13     2830.36     2658.68     71.08 o 
   4   6  13     1650.95     1532.24     51.88 o 
   5   6  13     2558.82     2467.93    126.47 o 
   6   6  13      822.44      861.23     65.62 o 
   7   6  13      244.04      352.39     61.43 o 
   8   6  13       23.21       72.19     50.68 o 
  -8   7  13       45.99       47.98     42.89 o 
  -7   7  13       11.24       65.78     38.19 o 
  -6   7  13      174.94       94.44    110.84 o 
  -5   7  13       74.32      180.62     41.99 o 
  -4   7  13       56.82       10.44     31.01 o 
  -3   7  13     1867.30     2012.54     65.07 o 
  -2   7  13     1069.47     1046.33     47.53 o 
  -1   7  13     1310.30     1293.63     49.32 o 
   0   7  13     3351.83     3445.16    107.64 o 
   1   7  13     2709.50     2575.00     70.63 o 
   2   7  13     3030.42     2777.06    106.59 o 
   3   7  13      531.20      475.35     47.86 o 
   4   7  13      566.62      532.43     37.98 o 
   5   7  13      289.64      282.20     39.96 o 
   6   7  13        7.42       25.05     47.02 o 
   7   7  13      167.87      227.77     52.95 o 
  -8   8  13      207.62      241.55     85.67 o 
  -7   8  13     1020.46     1096.76     59.47 o 
  -6   8  13      333.78      204.08    163.93 o 
  -5   8  13        3.44      -45.35     84.91 o 
  -4   8  13       59.05      -47.79     66.17 o 
  -3   8  13      816.91      864.14     47.71 o 
  -2   8  13      818.39      905.79     94.82 o 
  -1   8  13     1617.75     1622.56    173.17 o 
   0   8  13      513.85      366.96     80.15 o 
   1   8  13      498.83      449.38     37.85 o 
   2   8  13     1728.97     1612.05     56.05 o 
   3   8  13      299.72      371.62     37.33 o 
   4   8  13      105.36       67.81     57.34 o 
   5   8  13      886.21      769.28     67.54 o 
   6   8  13      411.26      429.80     55.62 o 
   7   8  13      491.76      416.14     60.15 o 
  -8   9  13      241.05      -25.28     63.12 o 
  -7   9  13        1.69      258.40     81.02 o 
  -6   9  13      247.36      226.27    133.76 o 
  -5   9  13       52.08       13.70    118.71 o 
  -4   9  13     1818.45     1910.43     67.37 o 
  -3   9  13     2145.27     2300.30    155.44 o 
  -2   9  13      726.99      746.23     79.97 o 
  -1   9  13      193.57      147.85     94.50 o 
   0   9  13     1212.14     1138.46    112.03 o 
   1   9  13      599.82      514.93     39.32 o 
   2   9  13      244.09      290.23     59.57 o 
   3   9  13     1282.36     1337.70     57.31 o 
   4   9  13     1521.57     1307.37     78.35 o 
   5   9  13      187.60      257.65     55.45 o 
   6   9  13       73.24       91.02     52.95 o 
   7   9  13       27.26      -19.53     42.72 o 
  -7  10  13       63.65      -44.75     44.75 o 
  -6  10  13     1160.02     1060.26     58.56 o 
  -5  10  13     3294.22     3434.37     96.09 o 
  -4  10  13     3737.38     3913.44    204.50 o 
  -3  10  13     1905.50     1943.41     71.92 o 
  -2  10  13       54.86       60.11     35.48 o 
  -1  10  13       40.95        4.56     61.96 o 
   0  10  13       31.03      -25.50     64.75 o 
   1  10  13       57.43      -56.58     56.58 o 
   2  10  13      393.46      481.52     42.14 o 
   3  10  13     1662.12     1560.26     64.05 o 
   4  10  13     1323.00     1309.69     79.92 o 
   5  10  13      376.62      438.93     62.01 o 
   6  10  13      175.67        4.18     44.87 o 
   7  10  13      198.91      128.97     50.86 o 
  -7  11  13      145.11      332.97     76.89 o 
  -6  11  13      167.66      154.48     61.49 o 
  -5  11  13      161.46       86.21     76.72 o 
  -4  11  13      212.27      280.39     43.48 o 
  -3  11  13      730.80      820.97    114.56 o 
  -2  11  13     1830.60     1875.59     85.79 o 
  -1  11  13      705.05      693.64     47.11 o 
   0  11  13     1064.19     1008.19     47.73 o 
   1  11  13     2812.26     2549.52     78.67 o 
   2  11  13     1996.84     2144.90     65.59 o 
   3  11  13     1324.64     1163.05     73.17 o 
   4  11  13      504.35      424.69     58.64 o 
   5  11  13       66.45       96.02     53.01 o 
   6  11  13       19.97       56.84     46.90 o 
  -7  12  13      832.04     1116.79    106.54 o 
  -6  12  13       97.36      241.03     76.54 o 
  -5  12  13        0.28     -216.02    239.22 o 
  -4  12  13      169.32      235.90     41.82 o 
  -3  12  13      448.12      450.77     57.74 o 
  -2  12  13      173.24      208.90     34.26 o 
  -1  12  13      667.98      640.67     47.63 o 
   0  12  13      275.89      274.05     32.94 o 
   1  12  13      616.56      699.28    121.68 o 
   2  12  13     2070.51     1963.78     95.67 o 
   3  12  13     1354.94     1317.25     81.60 o 
   4  12  13      558.34      653.33     61.72 o 
   5  12  13       55.38       23.54     44.75 o 
   6  12  13       77.87      139.26     51.03 o 
  -6  13  13       27.33      382.72     85.44 o 
  -5  13  13       62.40      251.37     64.86 o 
  -4  13  13      377.66      434.38     45.26 o 
  -3  13  13        1.09        1.05     31.21 o 
  -2  13  13       31.14       -3.59     24.93 o 
  -1  13  13       44.08       -1.22     24.45 o 
   0  13  13      201.06       77.66     29.80 o 
   1  13  13      467.25      325.22     75.85 o 
   2  13  13      123.28      153.50     49.11 o 
   3  13  13      221.46      274.85     49.11 o 
   4  13  13      196.64      219.58     51.79 o 
   5  13  13      474.93      538.49     63.41 o 
   6  13  13      111.67      178.60     50.97 o 
  -6  14  13      664.84      589.46     80.85 o 
  -5  14  13      493.26      380.69     74.28 o 
  -4  14  13      610.60      708.26     79.92 o 
  -3  14  13      455.09      467.00     44.47 o 
  -2  14  13       56.65       21.88     70.33 o 
  -1  14  13      187.02      171.16     74.05 o 
   0  14  13       14.95       33.47     27.82 o 
   1  14  13      299.03      340.24     54.52 o 
   2  14  13      260.93      260.50     58.35 o 
   3  14  13      196.40      140.13     48.12 o 
   4  14  13      441.22      515.82     62.89 o 
   5  14  13      458.65      537.09     70.09 o 
  -5  15  13      203.27      145.30     64.57 o 
  -4  15  13      211.81      385.46     77.71 o 
  -3  15  13      263.09      300.28     41.80 o 
  -2  15  13      735.48      692.01    186.86 o 
  -1  15  13      801.60      778.89     45.82 o 
   0  15  13     1915.93     1652.02     85.09 o 
   1  15  13     1971.18     1951.05     95.20 o 
   2  15  13      746.12      920.28     78.70 o 
   3  15  13       77.13      109.21     48.18 o 
   4  15  13       46.55       58.53     43.94 o 
   5  15  13       52.91      139.43     57.54 o 
  -5  16  13      111.69      161.46     66.14 o 
  -4  16  13       83.77      121.82     74.22 o 
  -3  16  13       65.70      120.48     61.96 o 
  -2  16  13      129.88      243.20     45.28 o 
  -1  16  13        1.86      -25.20     25.20 o 
   0  16  13        1.17      -27.08     27.08 o 
   1  16  13      119.71      247.54     53.70 o 
   2  16  13     1023.53      821.07     66.61 o 
   3  16  13     1124.94     1188.92     86.72 o 
   4  16  13      645.33      593.93     68.00 o 
  -4  17  13        0.02      -50.22     50.22 o 
  -3  17  13      412.97      184.36     63.35 o 
  -2  17  13      403.74      605.91     77.18 o 
  -1  17  13      184.31      270.70     83.20 o 
   0  17  13       96.23      136.12     52.37 o 
   1  17  13      762.96      815.78     76.37 o 
   2  17  13      105.06      177.85     58.64 o 
   3  17  13       10.64      156.17     51.26 o 
  -3  18  13      251.75      572.08     81.25 o 
  -1  18  13      303.15      446.13     72.77 o 
   0  18  13       58.11      176.22     51.38 o 
   1  18  13      351.16      362.32     64.63 o 
   2  18  13      305.65      436.78     70.09 o 
  -1  19  13     1303.45     1425.41    101.83 o 
   0  19  13     1687.16     1546.59     87.06 o 
  -8   0  14       30.14       -8.37     55.56 o 
  -7   0  14      114.06      127.17     57.42 o 
  -6   0  14      128.67      165.06     51.61 o 
  -5   0  14        2.23       69.98     43.65 o 
  -4   0  14      604.59      572.08     61.26 o 
  -3   0  14      992.10     1022.57     72.13 o 
  -2   0  14      443.88      522.91     59.52 o 
  -1   0  14     3496.85     3621.67    132.11 o 
   0   0  14     5313.99     5231.26    165.35 o 
   1   0  14     4812.21     4710.27    150.94 o 
   2   0  14     3288.14     3234.59    115.02 o 
   3   0  14      974.97      869.83     62.13 o 
   4   0  14      580.79      503.15     50.22 o 
   5   0  14     1044.38      929.00     65.91 o 
   6   0  14     1057.50      873.44     73.23 o 
   7   0  14       62.88      111.48     53.82 o 
  -8   1  14      160.27       83.34     43.99 o 
  -7   1  14      327.77      367.24    119.12 o 
  -6   1  14     1200.92     1398.57    248.61 o 
  -5   1  14      926.34      959.77     51.39 o 
  -4   1  14     1734.04     1568.78     60.50 o 
  -3   1  14     1655.99     1663.01     61.43 o 
  -2   1  14     1854.15     2015.10     68.47 o 
  -1   1  14     1063.01     1073.63     49.27 o 
   0   1  14       36.49       18.03     84.77 o 
   1   1  14     1019.98      982.80     59.54 o 
   2   1  14       15.81      -17.65     17.65 o 
   3   1  14       78.41       44.60     71.92 o 
   4   1  14        0.60      -23.69     23.69 o 
   5   1  14       25.37       75.81     31.08 o 
   6   1  14      399.69      362.04     42.71 o 
   7   1  14     1990.58     1967.22     72.02 o 
  -8   2  14      103.74       86.46     44.82 o 
  -7   2  14       73.77       43.32     45.77 o 
  -6   2  14       21.14       52.84     70.62 o 
  -5   2  14      297.37      245.89     82.68 o 
  -4   2  14      191.91      172.99     39.23 o 
  -3   2  14       23.55       72.81     84.27 o 
  -2   2  14       92.74      131.36     34.73 o 
  -1   2  14        5.27      -19.76     40.39 o 
   0   2  14      844.68      761.56     43.41 o 
   1   2  14      518.47      463.94     40.74 o 
   2   2  14       11.89      -21.71     21.71 o 
   3   2  14       27.48       -0.12     23.28 o 
   4   2  14        2.08      -40.98     40.98 o 
   5   2  14       45.80      -27.30     28.51 o 
   6   2  14        7.21       34.35     31.45 o 
   7   2  14       91.87      164.19    108.51 o 
  -8   3  14      937.73      950.62     65.76 o 
  -7   3  14      840.26      802.15     90.52 o 
  -6   3  14      297.58      223.59     39.04 o 
  -5   3  14      489.16      445.68     42.73 o 
  -4   3  14     1711.00     1577.76     89.45 o 
  -3   3  14     2816.46     3015.38     83.94 o 
  -2   3  14     2629.10     2761.10     78.48 o 
  -1   3  14      798.01      664.73     47.72 o 
   0   3  14      134.97      130.52     29.59 o 
   1   3  14      861.63      903.69    124.47 o 
   2   3  14       83.66      -20.69     20.69 o 
   3   3  14      148.34      111.11     73.70 o 
   4   3  14      443.06      425.85     36.79 o 
   5   3  14        1.85       -6.33     27.74 o 
   6   3  14       69.42       97.06    139.61 o 
   7   3  14      308.99      355.88     43.05 o 
  -8   4  14       32.89      121.72     49.83 o 
  -7   4  14        4.02       89.17     37.05 o 
  -6   4  14       19.93      -23.33     32.18 o 
  -5   4  14      267.34      264.22     72.27 o 
  -4   4  14     1176.31     1121.98     93.37 o 
  -3   4  14      217.72      157.82     35.20 o 
  -2   4  14      734.63      771.61     67.22 o 
  -1   4  14     3966.75     3964.39     97.75 o 
   0   4  14     8492.48     8523.14    319.61 o 
   1   4  14     2397.15     2469.25     69.75 o 
   2   4  14     1326.81     1291.59     49.07 o 
   3   4  14     1318.57     1366.59     63.50 o 
   4   4  14     1779.67     1690.00     58.97 o 
   5   4  14     1652.75     1565.37     82.12 o 
   6   4  14      805.33      721.52     46.21 o 
   7   4  14       60.14      161.52     56.78 o 
  -8   5  14      126.19      208.24    114.32 o 
  -7   5  14      513.31      571.44     52.07 o 
  -6   5  14     2610.16     2794.38    100.17 o 
  -5   5  14     2198.12     2111.63    180.70 o 
  -4   5  14     1303.69     1302.60    164.86 o 
  -3   5  14     1690.69     1748.26     64.89 o 
  -2   5  14     2370.62     2577.61     77.28 o 
  -1   5  14      956.90      902.97     50.19 o 
   0   5  14       10.43       16.93     27.64 o 
   1   5  14      434.06      446.79     34.97 o 
   2   5  14      287.46      248.73     30.23 o 
   3   5  14      952.27      973.41     73.73 o 
   4   5  14       75.90       50.54     55.13 o 
   5   5  14      106.41      105.63     51.76 o 
   6   5  14      785.83      716.56    100.46 o 
   7   5  14     1740.73     1895.90    100.90 o 
  -7   6  14      770.52      876.00    118.07 o 
  -6   6  14       30.74      -17.07     34.81 o 
  -5   6  14      416.51      372.74     44.94 o 
  -4   6  14      160.92      314.00     54.81 o 
  -3   6  14       24.15       45.32     62.77 o 
  -2   6  14       13.01     -156.34    156.34 o 
  -1   6  14      125.33      101.22     29.57 o 
   0   6  14       77.13      100.83     45.86 o 
   1   6  14      441.68      426.97     69.89 o 
   2   6  14      401.97      350.43     66.90 o 
   3   6  14      130.26      106.07     83.64 o 
   4   6  14      322.78      276.98     36.25 o 
   5   6  14       96.36       18.23     32.49 o 
   6   6  14       14.86       89.91     54.40 o 
   7   6  14       49.85      166.81     55.16 o 
  -7   7  14       27.30       80.36    115.92 o 
  -6   7  14        1.01      113.09     40.17 o 
  -5   7  14      121.27      102.50    201.88 o 
  -4   7  14     1928.72     1983.67     72.10 o 
  -3   7  14     3960.63     4047.97    103.18 o 
  -2   7  14     1233.98     1248.19     54.46 o 
  -1   7  14        0.19      -59.49     59.49 o 
   0   7  14      620.54      488.92     72.19 o 
   1   7  14      504.79      562.85     96.10 o 
   2   7  14       54.29       17.27     26.77 o 
   3   7  14       10.14       58.19     32.86 o 
   4   7  14      167.14      182.12     37.31 o 
   5   7  14      131.53      221.38     58.53 o 
   6   7  14       21.16       61.26     47.19 o 
   7   7  14       97.62      145.94     58.35 o 
  -7   8  14      281.36      338.02    148.47 o 
  -6   8  14       71.07       -2.54     39.21 o 
  -5   8  14      820.42     1020.60     57.12 o 
  -4   8  14      359.09      429.75    195.63 o 
  -3   8  14        0.28        4.32    102.18 o 
  -2   8  14     1114.77     1198.84     53.09 o 
  -1   8  14     1894.07     1943.95     63.07 o 
   0   8  14     1877.13     1735.04     68.15 o 
   1   8  14     1658.15     1682.40     60.28 o 
   2   8  14     2803.79     2854.81     78.10 o 
   3   8  14     1813.45     1739.19     60.27 o 
   4   8  14     1507.90     1536.84     58.91 o 
   5   8  14      321.23      379.64     55.39 o 
   6   8  14      126.86      113.39     51.26 o 
  -7   9  14      760.52      829.73     61.01 o 
  -6   9  14     1169.84     1224.74     90.84 o 
  -5   9  14     1940.06     2014.13     77.46 o 
  -4   9  14     2320.27     2555.52     83.61 o 
  -3   9  14     2377.01     2438.33     75.88 o 
  -2   9  14      949.06     1033.77     47.56 o 
  -1   9  14        2.88       15.64     59.43 o 
   0   9  14        1.42     -144.66    144.66 o 
   1   9  14      102.01      132.72    144.26 o 
   2   9  14       73.44      151.12     59.86 o 
   3   9  14      672.65      688.34     47.40 o 
   4   9  14      561.86      479.38     62.36 o 
   5   9  14     1091.61     1179.50     78.75 o 
   6   9  14      795.95     1046.64     81.25 o 
  -6  10  14      175.04      268.92    110.75 o 
  -5  10  14      239.95      375.18     50.18 o 
  -4  10  14      466.70      476.37     91.83 o 
  -3  10  14      387.54      579.22     86.40 o 
  -2  10  14        8.11      -10.54     24.62 o 
  -1  10  14       29.77      -26.46     26.46 o 
   0  10  14       35.57       56.73     25.53 o 
   1  10  14      617.14      566.67     79.25 o 
   2  10  14     2504.13     2303.43    120.72 o 
   3  10  14     1411.74     1368.28     85.44 o 
   4  10  14      448.28      459.91     60.10 o 
   5  10  14        0.03       22.84     47.08 o 
   6  10  14        4.37      173.20     63.93 o 
  -6  11  14       62.61       45.92     60.62 o 
  -5  11  14       30.70      136.55    142.42 o 
  -4  11  14      132.52      258.25     40.31 o 
  -3  11  14      551.41      535.57     79.51 o 
  -2  11  14      320.84      331.03     38.11 o 
  -1  11  14      145.69       78.52     26.68 o 
   0  11  14      590.79      611.46     40.80 o 
   1  11  14      583.37      624.24     97.61 o 
   2  11  14       21.51      -29.98     46.03 o 
   3  11  14      218.21      122.69     59.11 o 
   4  11  14      647.01      512.97     71.60 o 
   5  11  14      130.35       94.27     49.87 o 
  -6  12  14       15.32        1.74     54.52 o 
  -5  12  14       42.79      165.06     49.18 o 
  -4  12  14       48.88      168.07     42.02 o 
  -3  12  14        5.06       34.03    118.25 o 
  -2  12  14      370.38      387.72     38.43 o 
  -1  12  14      431.26      421.16     64.98 o 
   0  12  14      770.30      830.87     45.61 o 
   1  12  14      649.45      553.39    143.73 o 
   2  12  14     1254.66     1126.61     80.90 o 
   3  12  14     1235.20     1076.68     77.30 o 
   4  12  14      349.85      503.91     63.47 o 
   5  12  14      347.17      407.95     65.85 o 
  -5  13  14     1222.33     1256.97     94.39 o 
  -4  13  14      728.21      820.82     63.13 o 
  -3  13  14      983.14     1026.95     61.61 o 
  -2  13  14      501.40      475.31     41.73 o 
  -1  13  14        1.14       -9.56     27.43 o 
   0  13  14       54.47       58.67     43.24 o 
   1  13  14      144.64      297.69     58.12 o 
   2  13  14        0.07       -8.95     46.67 o 
   3  13  14      301.75      424.92     70.21 o 
   4  13  14     1395.84     1482.42     87.18 o 
   5  13  14     1837.32     1840.74     99.85 o 
  -5  14  14       10.09      185.06     77.53 o 
  -4  14  14      454.54      480.31     71.55 o 
  -3  14  14      390.95      449.02     47.81 o 
  -2  14  14      244.51      343.66     38.13 o 
  -1  14  14      149.27      145.40     32.25 o 
   0  14  14        0.52      -73.20     73.20 o 
   1  14  14      466.67      442.59     60.10 o 
   2  14  14     2180.57     1917.57    101.89 o 
   3  14  14     2157.04     2347.78    116.42 o 
   4  14  14      260.58      450.03     66.08 o 
  -4  15  14        7.67       40.80     57.77 o 
  -3  15  14      201.45      125.95     77.50 o 
  -2  15  14       65.91       72.73    112.35 o 
  -1  15  14       42.49      -68.14    116.79 o 
   0  15  14       94.77       33.42     51.44 o 
   1  15  14      476.48      226.84     55.39 o 
   2  15  14      150.58      325.42     62.94 o 
   3  15  14       29.50      181.51     57.42 o 
  -3  16  14        0.20       -2.15     50.33 o 
  -2  16  14       42.12        5.96     99.39 o 
  -1  16  14       42.88       17.49     41.90 o 
   0  16  14      430.99      399.11     62.65 o 
   1  16  14      584.51      464.38     68.93 o 
   2  16  14      630.09      719.53     69.34 o 
  -1  17  14       82.06        7.38     42.14 o 
   0  17  14      121.24       49.05     45.39 o 
   1  17  14      227.76      211.62     54.17 o 
  -7   1  15      672.43      718.10    138.50 o 
  -6   1  15      548.84      551.81     63.44 o 
  -5   1  15       20.83      123.33     36.75 o 
  -4   1  15       32.19      167.44     36.68 o 
  -3   1  15       17.36      -48.62     48.62 o 
  -2   1  15       76.86      127.81     92.15 o 
  -1   1  15        8.48      -26.46     26.46 o 
   0   1  15     1679.69     1720.39     61.23 o 
   1   1  15     4499.01     4298.75    102.97 o 
   2   1  15     2781.22     2686.11    128.24 o 
   3   1  15     1373.25     1459.96     55.97 o 
   4   1  15      299.13      190.10     33.68 o 
   5   1  15       40.31       47.04     30.82 o 
   6   1  15        5.84       28.36     49.90 o 
  -7   2  15      650.88      607.22     61.70 o 
  -6   2  15     1895.49     2034.97     75.25 o 
  -5   2  15     1262.38     1441.51     62.83 o 
  -4   2  15      144.54       31.27    104.79 o 
  -3   2  15        2.30     -214.93    214.93 o 
  -2   2  15      341.76      417.55     94.82 o 
  -1   2  15     1739.05     1767.65     65.94 o 
   0   2  15     4961.45     4867.85    115.73 o 
   1   2  15      868.71      853.79     45.03 o 
   2   2  15      110.00      162.90     29.44 o 
   3   2  15      334.37      219.82     43.18 o 
   4   2  15      270.00      251.51     33.80 o 
   5   2  15      252.59      183.22     33.29 o 
   6   2  15      117.09      139.18     37.08 o 
  -7   3  15     1122.10     1220.22     65.59 o 
  -6   3  15     1050.67      952.78     56.67 o 
  -5   3  15      343.60      297.51    127.72 o 
  -4   3  15       99.66      114.88     60.85 o 
  -3   3  15       23.85      -96.02     96.02 o 
  -2   3  15        9.98      -51.87     51.87 o 
  -1   3  15       48.77      -55.28    117.58 o 
   0   3  15     3486.15     3415.17    108.10 o 
   1   3  15     3871.54     4018.52    100.86 o 
   2   3  15     3287.77     3233.32     84.46 o 
   3   3  15     1785.02     1635.01    129.84 o 
   4   3  15      251.65      263.08     42.69 o 
   5   3  15       99.56       39.67     57.48 o 
   6   3  15      298.74      207.41    135.71 o 
  -7   4  15      400.30      382.36     59.34 o 
  -6   4  15       67.25      144.53     60.42 o 
  -5   4  15      855.07      794.12     51.63 o 
  -4   4  15      367.14      489.02    115.83 o 
  -3   4  15        4.40      112.53    100.46 o 
  -2   4  15      165.55      196.54     69.05 o 
  -1   4  15      576.20      488.77     43.46 o 
   0   4  15      481.14      447.80     47.95 o 
   1   4  15       90.35      161.09     39.09 o 
   2   4  15       53.50       22.88     25.60 o 
   3   4  15        0.42       90.02     31.46 o 
   4   4  15      109.44       32.70     93.49 o 
   5   4  15      134.40      112.25     69.16 o 
   6   4  15        2.15       15.28     44.96 o 
  -7   5  15      151.40      161.49     46.22 o 
  -6   5  15        1.32      -53.86     53.94 o 
  -5   5  15       45.64      231.68    106.80 o 
  -4   5  15       16.75      138.01    101.16 o 
  -3   5  15      368.75      440.90     79.54 o 
  -2   5  15      362.26      410.20     41.94 o 
  -1   5  15       13.61      -82.10     82.10 o 
   0   5  15      555.86      629.45    128.48 o 
   1   5  15     1201.11     1069.78     49.05 o 
   2   5  15     2905.51     2784.24    122.87 o 
   3   5  15     1200.54     1144.49     51.57 o 
   4   5  15      424.05      380.68     51.03 o 
   5   5  15        1.19      -82.55    150.04 o 
   6   5  15       82.47        7.09     46.67 o 
  -6   6  15      774.44      749.84     58.58 o 
  -5   6  15      787.35      799.67     74.42 o 
  -4   6  15      459.57      348.37    102.93 o 
  -3   6  15      333.28      329.90    112.26 o 
  -2   6  15      932.31      886.59     50.68 o 
  -1   6  15     2390.86     2245.75    108.16 o 
   0   6  15     1924.47     1873.82     98.28 o 
   1   6  15      846.75      780.50     50.07 o 
   2   6  15      477.48      529.68     41.98 o 
   3   6  15        1.57       -1.71     28.04 o 
   4   6  15       76.87      144.11     33.94 o 
   5   6  15       80.20       16.88     48.47 o 
   6   6  15       35.18      102.93     53.01 o 
  -6   7  15      784.99      734.15     56.17 o 
  -5   7  15      759.19      662.37     52.01 o 
  -4   7  15      417.93      612.06    110.37 o 
  -3   7  15       58.45       84.10     36.12 o 
  -2   7  15       79.02       77.39     52.34 o 
  -1   7  15      721.99      893.91     49.62 o 
   0   7  15     1482.79     1488.71     57.27 o 
   1   7  15     1708.38     1584.29     57.62 o 
   2   7  15     3236.25     3179.51    155.30 o 
   3   7  15     3227.52     3101.41    176.72 o 
   4   7  15     2196.73     2093.63     79.51 o 
   5   7  15      504.90      498.38     68.99 o 
  -6   8  15        1.76       24.37     67.42 o 
  -5   8  15      384.21      459.18    119.06 o 
  -4   8  15     1885.87     2038.33     76.01 o 
  -3   8  15     1768.74     1815.31     67.68 o 
  -2   8  15      772.48      718.39     68.55 o 
  -1   8  15      346.00      401.95    143.47 o 
   0   8  15       11.43      -18.92     28.37 o 
   1   8  15        6.28      -54.83     70.50 o 
   2   8  15       52.49      -14.67     28.72 o 
   3   8  15       52.03      109.33     76.89 o 
   4   8  15       11.29       66.32     50.56 o 
   5   8  15       32.20      178.26     66.14 o 
  -6   9  15       72.78       22.00    136.96 o 
  -5   9  15       38.37      -92.77    100.96 o 
  -4   9  15       62.64      -32.14     32.14 o 
  -3   9  15      280.99      471.06     46.05 o 
  -2   9  15       68.11      100.32     36.65 o 
  -1   9  15      129.20      176.49     80.53 o 
   0   9  15      248.26      265.17     41.47 o 
   1   9  15      724.80      720.49     46.43 o 
   2   9  15      721.68      719.88    178.95 o 
   3   9  15      185.21      206.03     68.79 o 
   4   9  15       66.95       17.32     43.71 o 
   5   9  15       61.35       71.49     51.84 o 
  -5  10  15      120.55      357.32     50.03 o 
  -4  10  15      240.06      271.37     44.37 o 
  -3  10  15     1119.67     1212.97     73.99 o 
  -2  10  15      769.98      697.12     47.61 o 
  -1  10  15       69.75      -13.60     27.58 o 
   0  10  15      191.32      107.63     45.13 o 
   1  10  15      456.68      547.65     45.36 o 
   2  10  15      629.32      513.02     43.31 o 
   3  10  15      144.79      157.97     52.54 o 
   4  10  15       26.37      241.72     61.03 o 
   5  10  15      466.37      419.11     68.35 o 
  -5  11  15      553.35      696.06     68.20 o 
  -4  11  15      230.72      252.42     43.05 o 
  -3  11  15       23.73       41.50     34.80 o 
  -2  11  15      336.95      454.55     56.00 o 
  -1  11  15     1252.39     1278.16     56.50 o 
   0  11  15     1140.52     1085.05     50.06 o 
   1  11  15      593.78      451.05     78.03 o 
   2  11  15     1158.06      954.92     71.31 o 
   3  11  15     1900.99     1873.69     96.31 o 
   4  11  15     1524.54     1513.46     93.23 o 
  -4  12  15     1536.16     1461.60     91.63 o 
  -3  12  15     2342.00     2436.68     83.08 o 
  -2  12  15     1702.97     1658.78     67.27 o 
  -1  12  15      110.30       64.06     30.68 o 
   0  12  15      176.56        9.88    126.15 o 
   1  12  15       10.25      -25.29     76.05 o 
   2  12  15      404.88      401.32     60.21 o 
   3  12  15      107.92       95.03     56.78 o 
   4  12  15      121.33      168.61     56.49 o 
  -4  13  15      126.78      155.54     57.92 o 
  -3  13  15        5.57      119.00     39.80 o 
  -2  13  15       10.95       31.99     31.70 o 
  -1  13  15       44.02       12.69     68.84 o 
   0  13  15       63.22       20.82     49.72 o 
   1  13  15      310.05      285.55     52.83 o 
   2  13  15      339.90      251.60     61.96 o 
   3  13  15        6.52       -9.82     47.54 o 
  -3  14  15       22.46      108.34     39.68 o 
  -2  14  15       11.61      111.64     38.44 o 
  -1  14  15      116.08       46.54     92.70 o 
   0  14  15      155.62       33.13     41.21 o 
   1  14  15      276.31       99.39     54.28 o 
   2  14  15      551.40      398.82     68.23 o 
  -1  15  15      578.25      650.62     50.99 o 
   0  15  15      236.44      368.31     55.45 o 
   1  15  15      116.09      -40.45     40.45 o 
  -6   0  16     3285.43     3954.99    156.87 o 
  -5   0  16     1576.01     1734.73    100.90 o 
  -4   0  16       19.98      128.27     58.47 o 
  -3   0  16     1466.91     1464.12     93.05 o 
  -2   0  16     1913.52     2254.91    110.31 o 
  -1   0  16      127.37      113.28     53.76 o 
   0   0  16        7.47      -39.99     39.99 o 
   1   0  16      208.31      330.30     58.93 o 
   2   0  16      417.86      298.62     51.15 o 
   3   0  16     1699.42     1783.26     88.40 o 
   4   0  16     1876.78     1619.76     85.67 o 
   5   0  16      912.40      795.21     69.80 o 
  -6   1  16        0.72      -35.58     35.58 o 
  -5   1  16      286.94      190.79     86.75 o 
  -4   1  16      849.16      875.74     56.78 o 
  -3   1  16      708.54      819.73     72.48 o 
  -2   1  16      244.00      194.32     64.80 o 
  -1   1  16       47.82       60.78    104.82 o 
   0   1  16     2139.48     2285.40     75.08 o 
   1   1  16     1813.05     1825.31     63.27 o 
   2   1  16     1635.64     1548.64     58.78 o 
   3   1  16      372.00      216.25     32.69 o 
   4   1  16      114.96      111.02     30.13 o 
   5   1  16        9.20      -19.15     28.62 o 
  -6   2  16       17.74       87.04     48.71 o 
  -5   2  16      113.22      -39.02    173.64 o 
  -4   2  16       83.66       80.80     38.69 o 
  -3   2  16       24.78     -189.43    217.75 o 
  -2   2  16      104.78      281.36     44.48 o 
  -1   2  16       76.91      112.45     34.64 o 
   0   2  16      177.25      307.85     45.39 o 
   1   2  16       25.16       -4.00     82.04 o 
   2   2  16      112.13       46.63     40.13 o 
   3   2  16        0.08      -20.29     47.43 o 
   4   2  16      114.47       71.85     65.91 o 
   5   2  16      217.88       74.96     69.69 o 
  -6   3  16       27.63       92.27     41.96 o 
  -5   3  16      419.37      292.82     45.67 o 
  -4   3  16     1102.30     1076.17    131.32 o 
  -3   3  16      881.82      958.48     57.88 o 
  -2   3  16      225.11       45.79    139.52 o 
  -1   3  16       13.30      -30.20     30.20 o 
   0   3  16      568.12      545.06     54.81 o 
   1   3  16     2064.83     2007.34    216.44 o 
   2   3  16     2092.25     2246.27    178.26 o 
   3   3  16      663.40      607.81     72.07 o 
   4   3  16       41.15      -16.42     27.54 o 
   5   3  16      287.08      156.97     77.45 o 
  -5   4  16     1172.50     1207.18     62.52 o 
  -4   4  16       18.73        1.41     90.70 o 
  -3   4  16      124.52       33.64    144.95 o 
  -2   4  16      335.85      282.29     40.03 o 
  -1   4  16       78.01      127.25     39.34 o 
   0   4  16       19.35       23.38     99.07 o 
   1   4  16      328.59      281.98     78.72 o 
   2   4  16     1559.05     1414.65     58.45 o 
   3   4  16      783.95      803.80     46.56 o 
   4   4  16     1142.48     1047.11     51.43 o 
   5   4  16      776.02      691.11     50.35 o 
  -5   5  16      378.45      327.41     89.71 o 
  -4   5  16     1137.33     1124.99    238.67 o 
  -3   5  16      925.15      797.90     60.13 o 
  -2   5  16      753.21      829.08     64.89 o 
  -1   5  16     1521.33     1513.74    153.47 o 
   0   5  16     2496.42     2746.81    247.13 o 
   1   5  16      926.12      968.93    187.56 o 
   2   5  16      621.92      738.42    121.01 o 
   3   5  16      111.92      126.10     83.75 o 
   4   5  16       65.79       30.84     31.09 o 
   5   5  16       29.50      -11.53     69.05 o 
  -5   6  16      124.95      127.55     41.87 o 
  -4   6  16      281.46      185.41     40.19 o 
  -3   6  16      212.70      134.17     96.42 o 
  -2   6  16      118.73      127.67     35.79 o 
  -1   6  16      223.10      207.68     70.33 o 
   0   6  16       66.83       26.47     30.58 o 
   1   6  16     1042.52     1013.07     78.90 o 
   2   6  16      584.26      614.42     45.61 o 
   3   6  16        2.23      -52.16     52.16 o 
   4   6  16      121.01      163.50     60.42 o 
  -5   7  16      120.91      144.97     41.65 o 
  -4   7  16       87.62      130.96    131.35 o 
  -3   7  16        7.01        5.69     95.14 o 
  -2   7  16      198.72      258.78     78.70 o 
  -1   7  16      233.14      272.74     41.07 o 
   0   7  16       39.55       40.23     47.16 o 
   1   7  16      360.98      417.05    141.29 o 
   2   7  16     1406.46     1568.24    269.30 o 
   3   7  16      855.86      971.64     52.99 o 
   4   7  16       46.90      248.34    121.50 o 
  -4   8  16      312.66      391.65     48.92 o 
  -3   8  16      173.99      104.18     79.92 o 
  -2   8  16      171.94      110.36     37.80 o 
  -1   8  16      420.85      387.85    310.54 o 
   0   8  16      189.54      148.43     35.81 o 
   1   8  16        3.13       18.53     67.27 o 
   2   8  16       88.05       33.83     32.67 o 
   3   8  16      607.48      706.76     87.36 o 
   4   8  16     1153.65      971.14     79.10 o 
  -4   9  16      431.33      244.84    126.82 o 
  -3   9  16     1557.02     1507.39     66.35 o 
  -2   9  16     2382.96     2259.76    161.78 o 
  -1   9  16     1683.17     1648.63     69.63 o 
   0   9  16     1270.68     1160.83     56.47 o 
   1   9  16      614.14      640.78    145.80 o 
   2   9  16      426.85      412.57    210.34 o 
   3   9  16      561.37      452.12     63.24 o 
  -4  10  16      469.58      532.29    122.75 o 
  -3  10  16      860.65      900.17     55.81 o 
  -2  10  16      660.88      670.73    100.23 o 
  -1  10  16        8.24       66.26    116.39 o 
   0  10  16      419.10      371.71     40.89 o 
   1  10  16      518.21      409.43     65.65 o 
   2  10  16      321.49       41.75     36.20 o 
   3  10  16      108.42       26.56     52.54 o 
  -3  11  16       27.65      137.12     47.57 o 
  -2  11  16       55.89      221.87     76.02 o 
  -1  11  16       15.44       82.90     40.39 o 
   0  11  16       60.04        7.44     29.80 o 
   1  11  16      183.38      153.57    117.69 o 
   2  11  16      836.71      725.93     72.48 o 
  -2  12  16       11.40      -42.62    105.20 o 
  -1  12  16       27.24      148.23     73.17 o 
   0  12  16      145.52       29.04     31.33 o 
   1  12  16        5.03      -23.07     40.86 o 
  -4   1  17      740.00      569.03     82.10 o 
  -3   1  17      602.19      780.64     61.11 o 
  -2   1  17       65.49       83.80     74.95 o 
  -1   1  17        0.26      203.89     43.32 o 
   0   1  17       37.68      129.98     37.74 o 
   1   1  17      105.94      216.73     54.46 o 
   2   1  17      202.32       50.63     49.05 o 
   3   1  17       23.05      -18.16     98.11 o 
  -4   2  17      225.13      -82.61    101.28 o 
  -3   2  17     2123.41     2236.22    113.36 o 
  -2   2  17     2818.41     3152.03    233.35 o 
  -1   2  17     1128.59     1160.01    120.16 o 
   0   2  17     1272.23     1255.27     60.68 o 
   1   2  17      335.71      305.48     38.88 o 
   2   2  17      668.48      524.41     42.32 o 
   3   2  17      443.59      544.14    157.42 o 
  -4   3  17      659.80      842.57    200.14 o 
  -3   3  17      506.34      795.73     59.06 o 
  -2   3  17       40.41       70.79     57.10 o 
  -1   3  17      211.00      213.30     66.17 o 
   0   3  17      172.96      205.36     39.41 o 
   1   3  17       17.84       80.27     35.24 o 
   2   3  17       87.17       66.34    103.69 o 
   3   3  17      222.09      236.15     47.89 o 
  -4   4  17       26.77      -14.50     35.53 o 
  -3   4  17       33.63      -84.94     84.94 o 
  -2   4  17        2.44       59.88     95.52 o 
  -1   4  17       95.56      137.58     43.29 o 
   0   4  17       91.50      116.18     36.54 o 
   1   4  17      453.09      492.06    126.38 o 
   2   4  17      447.05      367.86     53.62 o 
   3   4  17       20.85      -32.02     32.02 o 
  -3   5  17      481.99      429.43    127.43 o 
  -2   5  17       57.62      -96.30    151.23 o 
  -1   5  17       83.63      148.87     41.59 o 
   0   5  17       43.81      163.32     80.38 o 
   1   5  17        0.92       16.35     62.89 o 
   2   5  17      207.83      182.63     62.71 o 
   3   5  17      231.60      334.83    122.08 o 
  -3   6  17      661.39      548.66     66.00 o 
  -2   6  17     2811.73     2884.45     90.49 o 
  -1   6  17     2429.84     2558.81    135.45 o 
   0   6  17      910.67     1021.07    112.81 o 
   1   6  17      200.82      207.75     40.02 o 
   2   6  17       53.25       44.27     52.05 o 
  -3   7  17      453.04      642.55     95.20 o 
  -2   7  17      613.65      558.17    130.68 o 
  -1   7  17      337.57      261.52     91.71 o 
   0   7  17        0.46      135.36     69.51 o 
   1   7  17        5.28      -57.97    223.44 o 
   2   7  17       21.86        9.86     77.68 o 
  -2   8  17       37.28      -91.05    110.72 o 
  -1   8  17        6.24       29.32     34.91 o 
   0   8  17      211.85      248.32     61.38 o 
   1   8  17      855.29      838.58     81.89 o 
  -1   9  17       42.39       24.01     35.00 o 
   0   9  17      214.04      278.20     69.45 o 
  -1   0  18     1389.93     1409.77    101.36 o 
   0   0  18      674.87      607.88     72.30 o 
  -1   1  18       16.19       41.97     56.09 o 
   0   1  18      487.11      576.81     53.42 o 
                                                 
